# Supplementary material for: Male sex increases the risk of diabetic retinopathy in an urban safety-net hospital population without impacting the relationship between axial length and retinopathy
Source: Sci Rep. 2022 Jun 13;12:9780. doi: 10.1038/s41598-022-13593-4 (PMC9192741; doi:10.1038/s41598-022-13593-4)
Supplement: Supplementary file 1 — Supplementary Information. [file 41598_2022_13593_MOESM1_ESM.xlsx]

## Sheet: Data
Age Range	Sex	Race	RaceGroup	PastSmoker	Duration	HTN	HLD	BMI	HbA1c	ALmm	DR	DRSeverity	DRGroup			Legend
"10-19"	0	2	1	1	8	1	0	34	5.6	22.04	0	0	0			Age Range (years)
"10-19"	1	4	1	0	3	1	1	45	12.3	23.3	0	0	0			Sex	0 = female, 1 = male
20-29	1	4	1	1	2	1	1	41	6.4	23.89	0	0	0			Race	White or Caucasian = 1
20-29	0	1	0	0	9	1	1	29.53	11.8	25.08	0	0	0				Black or African American = 2
20-29	1	4	1	1	9	1	0	28.75	14.2	21.64	0	0	0				Other race = 3
20-29	1	4	1	0	7	0	0	30.06	10.4	22.37	1	2	1				Hispanic = 4
20-29	0	4	1	0	20	1	1	37.55	8.3	22.85	0	0	0				Asian = 5
20-29	0	5	0	0	2	0	1	25.71	5.8	23.7	0	0	0				American Indian/Alaskan Native = 6
20-29	0	4	1	0	8	0	1	24.05	10.1	23.14	0	0	0				Native Hawaiian/Pacific Islander = 7
20-29	0	5	0	0	1	1	1	26.13	6.3	21.61	0	0	0			RaceGroup	0 = others, 1 = Black or Hispanic
20-29	0	4	1	0	9	1	1	31.42	7	22.18	1	1	1			PastSmoker	0 = no, 1 = yes
20-29	0	5	0	0	2	1	1	26.22	6.4	22.51	0	0	0			Duration (years)	Duration of diabetes mellitus
20-29	1	4	1	1	1	1	1	38.53	6.3	22.78	1	1	1			HTN	Presence of hypertension, 0 = no, 1 = yes
20-29	0	2	1	1	9	1	0	30.4	6.4	21.91	0	0	0			HLD	Presence of hyperlipidemia, 0 = no, 1 = yes
20-29	1	5	0	0	8	1	1	25.87	7.4	22.9	0	0	0			BMI (kg/m^2)	Body mass index
20-29	0	4	1	0	2	1	1	38.53	5.7	24	0	0	0			HbA1c (%)	Last serum hemoglobin A1c level
20-29	0	5	0	0	11	0	1	20.84	6.5	23.46	0	0	0			ALmm (mm)	Axial length measured in mm
20-29	1	4	1	0	18	0	0	29.26	10.5	24.66	0	0	0			DR	Presence of diabetic retinopathy, 0 = no, 1 = yes
20-29	0	4	1	0	8	1	1	44.92	7.3	23.54	0	0	0			DRSeverity	Severity of diabetic retinopathy, 0 = no DR, 1 = mild NPDR, 2 = moderate NPDR, 3 = severe NPDR, 4 = PDR
20-29	1	4	1	0	3	1	1	32.16	6.5	24.35	0	0	0			DRGroup	Diabetic retinopathy study group, 0 = no DR, 1 = mild to moderate NPDR, 2 = severe NPDR to PDR
20-29	0	5	0	0	19	1	0	26.86	7.6	22.92	0	0	0
20-29	1	4	1	0	10	1	1	33.3	5.5	23.84	0	0	0
20-29	1	1	0	1	3	0	0	39.68	8.1	24.02	0	0	0
20-29	1	4	1	0	4	1	1	32.23	6.7	25.65	0	0	0
20-29	1	2	1	0	0	1	1	28.06	13.5	22.21	1	1	1
20-29	0	4	1	0	7	1	1	32.21	7.1	22.49	1	1	1
20-29	1	4	1	0	9	0	0	25.84	6.4	23.48	0	0	0
20-29	0	4	1	0	8	0	1	43.11	6.3	23.28	0	0	0
20-29	1	5	0	1	1	0	1	25.71	6.9	23.28	1	1	1
20-29	1	2	1	1	2	1	1	37.58	6.2	23.59	0	0	0
20-29	0	4	1	0	1	1	1	28.84	9.1	21.95	0	0	0
30-39	0	2	1	0	4	1	1	49.09	6.4	24.65	0	0	0
30-39	0	4	1	0	1	0	0	24.8	5.8	21.52	0	0	0
30-39	0	4	1	0	14	1	0	31.21	10.1	21.88	1	1	1
30-39	0	5	0	0	5	0	1	29.76	6.5	23.93	0	0	0
30-39	1	4	1	1	2	1	1	33.63	5.7	23.96	0	0	0
30-39	0	1	0	0	10	0	0	29.8	8.6	23.88	0	0	0
30-39	1	4	1	1	11	0	0	25.24	5.4	21.34	0	0	0
30-39	0	5	0	0	3	1	1	28.78	6.8	22.46	1	1	1
30-39	0	5	0	0	9	0	1	26.59	6.9	24.18	0	0	0
30-39	0	4	1	0	11	1	1	24.69	6.8	23.91	0	0	0
30-39	0	4	1	0	5	0	1	39.06	9.5	23.64	0	0	0
30-39	1	4	1	1	23	0	1	28.34	9.4	22.94	1	4	2
30-39	1	5	0	0	15	0	0	26.86	7.7	23.89	1	1	1
30-39	1	4	1	1	0	0	0	27.29	7.7	23.42	0	0	0
30-39	1	5	0	0	7	1	1	28.48	6.9	24.15	0	0	0
30-39	0	4	1	0	13	1	1	32.12	7.1	23.53	0	0	0
30-39	1	4	1	0	9	0	0	29.53	6.3	22.73	0	0	0
30-39	0	5	0	0	8	1	1	26.13	7.5	22.49	1	1	1
30-39	1	5	0	1	5	1	0	32.21	7.1	22.56	0	0	0
30-39	0	5	0	0	5	1	1	24.4	5.8	24.33	0	0	0
30-39	1	2	1	1	19	1	1	26.2	7.9	24.51	1	1	1
30-39	0	4	1	0	1	1	1	27.36	6.5	23.27	0	0	0
30-39	0	3	0	0	18	1	1	29.69	7.9	22.76	0	0	0
30-39	1	5	0	1	11	1	1	31.48	7.5	26.06	1	1	1
30-39	0	4	1	0	2	1	1	31.52	5.8	22.64	0	0	0
30-39	0	4	1	0	15	1	1	42.89	9.3	23.21	0	0	0
30-39	0	4	1	0	7	1	1	28.07	10.2	22.22	1	1	1
30-39	0	5	0	0	2	0	1	24.55	6.6	25.38	0	0	0
30-39	1	4	1	0	11	1	0	27.55	5.6	25.06	0	0	0
30-39	1	5	0	1	9	1	1	25.52	7.1	23.34	0	0	0
30-39	1	1	0	0	16	0	0	34.82	6.4	25.28	0	0	0
30-39	0	5	0	0	2	1	0	24.35	6.8	24.47	0	0	0
30-39	0	5	0	0	4	1	1	25.54	6.3	23.02	0	0	0
30-39	0	1	0	0	11	1	1	23.07	6.6	23.76	1	1	1
30-39	1	4	1	0	8	1	1	22.79	8.4	23.59	1	1	1
30-39	0	4	1	0	2	1	1	23.25	8.6	23.63	0	0	0
30-39	1	5	0	0	1	0	1	26.19	6.5	22.82	0	0	0
30-39	1	4	1	0	4	0	0	35.36	6	24.39	0	0	0
30-39	1	4	1	1	2	0	1	26.51	8.2	23.96	0	0	0
30-39	0	4	1	0	6	0	0	25.35	9.1	23.6	0	0	0
30-39	1	4	1	1	6	1	1	31.35	7.7	22.73	0	0	0
30-39	1	4	1	0	11	0	0	25.19	10.3	23.49	0	0	0
30-39	1	1	0	0	3	1	0	28.12	11.8	23.66	0	0	0
30-39	1	4	1	1	4	0	1	39.23	6.9	24.81	0	0	0
30-39	0	4	1	0	14	1	1	23.94	6.1	21.46	1	1	1
30-39	1	5	0	1	22	1	1	25.38	7.8	23.57	1	1	1
30-39	0	5	0	0	2	1	1	24.43	13.1	22.66	1	1	1
30-39	0	4	1	0	9	1	1	27.31	7.3	23.07	0	0	0
30-39	1	5	0	0	14	1	1	22.06	6.3	23.36	1	1	1
30-39	0	4	1	0	3	1	1	44.62	7.3	23.8	0	0	0
30-39	1	5	0	0	0	1	1	22.26	6.2	24.28	0	0	0
30-39	0	2	1	1	4	0	1	32.18	6	22.73	0	0	0
30-39	0	4	1	0	5	0	1	27.36	6.2	22.11	0	0	0
30-39	0	4	1	0	0	1	1	26.71	5.5	22.08	0	0	0
30-39	1	5	0	0	8	0	0	25.06	6.8	23.83	1	1	1
30-39	0	4	1	0	2	0	1	24.66	6.3	23.33	0	0	0
30-39	0	4	1	1	3	1	1	29.66	6.7	23.77	1	1	1
30-39	1	5	0	0	20	1	1	32.98	6.8	23.7	0	0	0
30-39	0	5	0	0	4	1	1	35.86	6.2	22.94	0	0	0
30-39	0	5	0	0	2	1	1	33.29	8.7	23.88	0	0	0
30-39	1	2	1	1	32	1	1	23.41	8.9	23.06	1	1	1
30-39	0	5	0	0	6	0	0	36.3	8.9	22.84	1	1	1										0
30-39	1	3	0	0	3	0	1	30.03	6.4	22.85	0	0	0
30-39	1	5	0	1	6	1	1	33.14	7.7	24.02	0	0	0
30-39	1	1	0	0	4	1	1	60.25	6.7	24.02	0	0	0
30-39	1	4	1	1	7	1	1	32.51	6.7	23.54	0	0	0
30-39	0	1	0	0	10	1	0	37.1	7.9	21.53	0	0	0
30-39	0	4	1	0	6	1	1	44.81	12	23.03	0	0	0
30-39	1	5	0	0	8	1	1	28.02	5.9	22.82	0	0	0
30-39	1	4	1	0	3	1	1	29.66	9.5	24.03	0	0	0
30-39	0	4	1	0	7	1	1	29.81	13.7	22.3	1	2	1
30-39	0	2	1	0	5	0	0	26.12	7.2	23.53	0	0	0
30-39	0	4	1	0	0	0	0	37.98	9	22.86	0	0	0
30-39	1	4	1	0	5	1	1	34.66	6.7	24.32	0	0	0
30-39	1	5	0	1	9	1	1	31.08	9.7	24.14	0	0	0
30-39	1	1	0	0	9	1	1	26.92	7.2	22.9	1	1	1
30-39	1	5	0	1	4	1	0	24.54	6.4	23.54	0	0	0
30-39	0	5	0	0	2	1	1	27.25	7.4	24.82	0	0	0
30-39	1	5	0	0	2	0	1	20.85	6.8	25.35	0	0	0
30-39	1	5	0	1	3	1	1	26.44	9.1	21.07	1	2	1
30-39	0	5	0	0	0	1	0	32.08	7.1	23.16	0	0	0
30-39	0	5	0	0	3	1	1	26.26	6.6	22.57	0	0	0
30-39	1	4	1	1	37	1	1	36.04	6.9	25.11	0	0	0
30-39	1	4	1	0	3	1	1	36.02	7.4	23.86	0	0	0
30-39	1	1	0	1	2	1	1	34.51	7.8	24	0	0	0
30-39	0	5	0	0	0	1	1	27.92	6.5	22.72	0	0	0
30-39	1	5	0	0	1	0	1	28.43	7.7	24.51	0	0	0
30-39	1	4	1	1	2	0	0	28.12	5.9	23.15	1	1	1
30-39	1	5	0	0	6	1	0	25.68	6.6	25.8	0	0	0
30-39	1	4	1	0	0	0	1	26.87	5.7	23.2	0	0	0
30-39	0	5	0	0	10	1	1	24.94	7.1	22.84	0	0	0
30-39	0	4	1	0	1	1	0	29.69	6.4	21.49	0	0	0
30-39	1	2	1	1	24	1	0	38.28	13.6	23.23	1	1	1
30-39	0	4	1	0	10	1	1	35.32	6.9	23.28	1	1	1
30-39	1	4	1	0	23	1	1	29.12	6.7	23.76	1	1	1
30-39	0	5	0	0	13	1	1	31.48	9.5	28.87	0	0	0
30-39	0	2	1	0	29	1	1	36.1	10.7	23.34	1	1	1
30-39	1	5	0	0	1	1	1	22.62	10.5	24.07	0	0	0
30-39	0	4	1	0	5	0	1	34.45	7.7	24.76	1	1	1
30-39	0	4	1	0	14	1	1	20.26	8.2	22.91	1	1	1
30-39	0	4	1	0	0	1	1	31.41	8.1	29.07	0	0	0
30-39	1	4	1	0	10	0	0	29.93	8.9	24.11	1	1	1
30-39	1	5	0	0	1	0	0	22.96	6.3	23.78	0	0	0
30-39	1	4	1	0	3	1	1	35.9	9.1	24.3	0	0	0
30-39	1	5	0	1	0	1	0	25.5	6.6	24.34	0	0	0
30-39	1	4	1	0	8	1	1	28.37	7.3	24.61	0	0	0
30-39	0	4	1	0	6	1	0	26.16	7.2	23.96	0	0	0
30-39	0	4	1	0	1	0	0	28.15	6.7	22.93	0	0	0
30-39	0	5	0	0	5	1	1	26.69	6.6	22.86	0	0	0
30-39	0	4	1	0	4	1	0	28.59	5.8	24.62	0	0	0
30-39	1	4	1	0	0	0	1	31.82	5.1	23.22	0	0	0
30-39	1	4	1	0	1	1	1	33.41	6.2	23.92	0	0	0
30-39	0	5	0	0	8	1	1	28.54	8	24.19	1	1	1
30-39	0	4	1	0	4	1	1	25	10.08	22.63	0	0	0
30-39	1	1	0	0	11	1	1	33.27	8.1	23.87	1	1	1
30-39	0	4	1	0	6	0	1	31.79	9.3	22.71	1	1	1
30-39	0	4	1	0	9	1	1	25.44	6.5	22.32	0	0	0
30-39	0	4	1	0	5	1	1	34.06	8	23.46	0	0	0
30-39	0	4	1	0	27	1	1	37	8	22.92	1	1	1
30-39	0	4	1	0	7	1	1	55.34	7.7	21.49	0	0	0
30-39	0	4	1	0	10	1	0	25.22	11.3	24.5	1	1	1
30-39	0	4	1	0	1	0	0	36.74	8.7	24.67	1	1	1
30-39	1	5	0	0	18	0	1	30.77	7.2	25.78	1	1	1
30-39	0	4	1	0	0	0	1	29.71	5.8	22.16	0	0	0
30-39	0	5	0	0	10	1	1	21.2	7.6	23.02	1	1	1
30-39	0	4	1	1	6	1	1	33.19	8.2	22.57	0	0	0
30-39	0	5	0	0	8	1	1	19.07	6.7	23.98	0	0	0
30-39	1	4	1	0	13	0	1	28.14	8.4	23.23	1	1	1
30-39	0	4	1	0	4	0	1	26.23	7.5	20.97	1	1	1
30-39	1	1	0	0	11	1	0	38.36	7.5	24.21	0	0	0
30-39	1	4	1	1	9	1	1	24.12	10.7	24.8	1	1	1
30-39	1	5	0	0	9	0	1	29.49	6.5	23.37	1	1	1
30-39	1	4	1	0	0	1	0	47.14	7.3	23.11	1	1	1
30-39	1	4	1	1	1	0	0	30.07	5.6	23.74	0	0	0
30-39	1	1	0	1	4	1	1	43.74	6.6	23.84	0	0	0
30-39	1	4	1	1	3	1	0	30.83	10.9	23.59	0	0	0
30-39	1	4	1	1	43	1	1	31.42	7.2	23.48	1	1	1
30-39	0	4	1	0	13	1	1	22.5	13.8	23.01	0	0	0
30-39	1	5	0	1	9	0	1	23.03	10.4	22.9	1	3	2
30-39	1	5	0	0	4	0	1	31.06	6.6	24.16	0	0	0
30-39	0	5	0	0	2	1	1	31.59	7	24.58	0	0	0
30-39	1	2	1	1	7	1	1	30.05	7.9	23.01	1	1	1
40-49	0	5	0	0	0	1	1	24.09	6.6	22.5	0	0	0
40-49	0	5	0	0	10	1	1	22.99	6.6	23.59	1	1	1
40-49	1	5	0	1	11	1	0	23.52	7.4	27.36	0	0	0
40-49	0	5	0	0	12	1	1	24.87	6.6	23.92	0	0	0
40-49	0	4	1	0	7	1	1	45.22	7.6	23.68	0	0	0
40-49	0	1	0	0	8	0	1	32.53	7.9	23.73	0	0	0
40-49	0	1	0	0	13	1	1	34.08	8.3	23.83	0	0	0
40-49	0	5	0	0	6	1	1	22.32	7.8	25.04	0	0	0
40-49	0	4	1	1	6	0	0	22.46	8.3	23	0	0	0
40-49	1	5	0	1	9	1	1	46.54	8.1	27.21	0	0	0
40-49	0	2	1	1	5	0	0	40.74	10.5	21.58	0	0	0
40-49	1	1	0	1	4	1	0	19.41	6.4	23.67	0	0	0
40-49	0	5	0	0	19	1	1	18.8	6.3	22.77	0	0	0
40-49	0	4	1	0	16	1	1	31.01	9.2	22.49	1	1	1
40-49	0	4	1	1	10	0	0	22.81	10.2	22.06	1	1	1
40-49	0	5	0	0	29	0	1	22.8	7	21.5	0	0	0
40-49	1	5	0	0	5	1	0	31.52	6.4	23.4	0	0	0
40-49	0	5	0	0	2	1	1	25.56	7.5	21.81	1	1	1
40-49	1	4	1	0	4	0	0	24.4	17.8	23.51	1	2	1
40-49	0	4	1	0	2	0	0	30.89	7.2	21.57	0	0	0
40-49	1	1	0	1	27	0	1	20.34	9.1	23.77	1	1	1
40-49	0	5	0	0	8	1	1	28.4	7	23.26	1	1	1
40-49	0	4	1	0	4	1	0	60.44	6.1	22.91	1	1	1
40-49	1	2	1	0	7	1	0	42.51	5.8	22.08	1	1	1
40-49	1	1	0	1	20	1	1	36.92	6.3	25.86	0	0	0
40-49	1	4	1	0	4	1	1	30.46	6.8	22.73	1	1	1
40-49	0	4	1	1	2	1	1	39.05	7.9	22.2	1	1	1
40-49	0	4	1	1	21	1	0	41.47	7.7	22.07	0	0	0
40-49	0	1	0	0	7	1	1	25.54	9.6	22.41	1	1	1
40-49	0	2	1	1	0	1	0	29.43	6.1	23.08	0	0	0
40-49	0	4	1	1	7	0	1	24.19	11.2	23.99	0	0	0
40-49	0	5	0	0	3	0	0	28.7	6.9	22.93	0	0	0
40-49	1	1	0	1	3	1	1	43.13	10.7	22.69	0	0	0
40-49	1	5	0	1	14	1	0	25.52	8.7	23.9	0	0	0
40-49	0	1	0	1	9	1	1	46.97	7	23.5	1	1	1
40-49	0	5	0	0	0	1	1	32.63	6.4	22.71	0	0	0
40-49	0	4	1	1	3	0	1	28.32	6.8	22.34	0	0	0
40-49	1	2	1	1	0	1	1	37.86	5.7	25.06	0	0	0
40-49	1	5	0	1	12	1	1	37.4	7	24.71	0	0	0
40-49	0	5	0	0	0	1	1	35.34	7.6	23.53	0	0	0
40-49	1	4	1	0	15	0	1	42.89	7	23.37	0	0	0
40-49	0	4	1	0	3	1	0	34.33	6.5	24.01	0	0	0
40-49	0	4	1	1	8	1	1	37.4	12.1	24.47	0	0	0
40-49	1	5	0	1	5	0	0	22.11	10.5	24.13	1	1	1
40-49	0	5	0	0	1	1	0	29.41	6.2	23.8	0	0	0
40-49	1	4	1	0	1	0	1	30.47	11.8	22.24	0	0	0
40-49	1	6	0	0	21	1	1	21.94	7.3	24	1	1	1
40-49	0	4	1	0	10	0	0	26.72	9	22.15	0	0	0
40-49	1	4	1	1	22	1	1	30.44	8.9	24.41	1	2	1
40-49	1	1	0	1	15	1	1	25.53	8.4	23.75	0	0	0
40-49	1	5	0	0	4	1	0	26.52	5.8	24.86	0	0	0
40-49	1	4	1	0	3	1	1	27.78	11.6	22.55	1	1	1
40-49	0	5	0	0	8	1	1	22.96	6.9	21.35	0	0	0
40-49	1	4	1	0	1	1	1	30.79	5.9	26.39	1	1	1
40-49	1	5	0	1	9	1	1	10.43	7.6	23.1	0	0	0
40-49	1	4	1	0	12	0	1	35.58	7.1	23.35	1	1	1
40-49	0	2	1	0	22	1	1	24.25	9.3	23.38	1	1	1
40-49	0	1	0	1	9	1	1	36.07	7.9	24.66	0	0	0
40-49	1	5	0	1	7	1	1	25.47	6.1	22.31	1	1	1
40-49	1	4	1	0	23	1	0	27.76	8.4	25.13	1	1	1
40-49	1	2	1	1	3	1	1	33	6.5	24.68	0	0	0
40-49	0	4	1	0	3	1	1	26.94	6.8	22.04	1	1	1
40-49	1	4	1	0	1	0	0	40.73	11.7	24.02	0	0	0
40-49	0	4	1	0	7	1	1	33.96	6	23.2	0	0	0
40-49	1	5	0	0	7	1	1	44.3	6.5	24.51	0	0	0
40-49	0	5	0	0	5	0	0	24.03	7.4	23.97	0	0	0
40-49	1	4	1	0	3	1	1	33.96	8.2	24.32	0	0	0
40-49	0	4	1	0	0	0	1	39.28	9.3	24.48	0	0	0
40-49	1	4	1	1	19	1	1	34.95	7	23.87	0	0	0
40-49	0	5	0	0	26	1	1	26.9	6.1	23.26	0	0	0
40-49	1	7	0	1	9	1	1	43.6	6.7	24.77	0	0	0
40-49	1	4	1	0	2	0	1	29.35	10.7	23.12	0	0	0
40-49	0	5	0	0	2	0	1	26.6	6.8	22.88	1	1	1
40-49	0	5	0	0	3	1	0	23.45	6.9	22.57	0	0	0
40-49	0	4	1	0	6	1	1	31.95	13.8	22.38	0	0	0
40-49	1	5	0	0	7	1	1	24.53	5.8	22.41	0	0	0
40-49	0	4	1	0	8	0	1	49.48	8.8	23.75	1	1	1
40-49	1	4	1	1	6	1	1	25.38	8.6	23.13	0	0	0
40-49	0	4	1	1	7	0	0	34.07	7.3	23.46	0	0	0
40-49	1	4	1	1	4	0	0	21.99	7.6	23.71	0	0	0
40-49	1	4	1	0	4	1	0	28.07	6.1	24.23	0	0	0
40-49	1	4	1	0	4	0	1	27.45	6.6	23.02	0	0	0
40-49	1	4	1	0	1	0	0	28.31	7.7	22.37	0	0	0
40-49	1	4	1	1	3	1	1	44.85	6.9	22.97	0	0	0
40-49	1	4	1	0	3	1	1	29.68	7.2	22.82	0	0	0
40-49	1	4	1	0	4	1	1	23.07	12.4	23.37	0	0	0
40-49	1	5	0	0	19	0	1	32.17	10.8	22.86	1	1	1
40-49	0	4	1	0	17	0	0	42.72	6.4	22.12	1	1	1
40-49	0	3	0	0	8	1	1	33.31	8.6	23.24	0	0	0
40-49	0	4	1	0	7	1	1	27.12	8.1	22.69	0	0	0
40-49	0	5	0	0	1	1	1	29.89	13.4	25.38	0	0	0
40-49	1	4	1	0	3	0	0	27.55	7.4	23.71	0	0	0
40-49	1	2	1	0	14	0	1	34.55	8.4	23.84	1	4	2
40-49	0	4	1	0	15	1	1	29.13	6.7	22.62	0	0	0
40-49	0	5	0	0	16	1	1	23.72	6.4	25.1	0	0	0
40-49	1	1	0	1	18	1	1	32.21	5.7	25.07	0	0	0
40-49	0	5	0	0	19	1	1	32.57	8.7	24.09	1	1	1
40-49	0	4	1	0	19	1	1	29.17	8.7	22.91	1	1	1
40-49	1	4	1	0	5	1	1	25.52	6.8	23.64	1	1	1
40-49	1	2	1	1	12	1	0	37.85	10.1	24.26	1	1	1
40-49	0	5	0	0	2	1	0	29.55	9.1	25.37	1	1	1
40-49	1	2	1	1	10	1	1	26.65	6.5	24.14	1	2	1
40-49	1	2	1	0	2	1	0	44.59	12.5	23.64	0	0	0
40-49	1	4	1	0	4	0	1	37.01	12.4	23.81	1	1	1
40-49	1	4	1	1	3	1	1	26.06	11.8	23.76	0	0	0
40-49	1	5	0	1	2	1	0	25.06	6.8	23.06	0	0	0
40-49	1	4	1	0	6	1	1	41.02	6.9	23.53	0	0	0
40-49	1	4	1	0	6	0	1	23.68	11	23.31	0	0	0
40-49	0	5	0	0	1	1	1	22.62	7.9	22.1	0	0	0
40-49	1	4	1	0	1	1	1	37.29	8.7	23.35	1	1	1
40-49	1	4	1	1	18	1	1	28.95	8.6	24.26	0	0	0
40-49	0	4	1	0	12	1	1	40.96	6.1	22.48	0	0	0
40-49	0	4	1	0	1	0	0	37.38	7.4	23.84	0	0	0
40-49	0	4	1	0	17	1	1	34.82	8.7	22	0	0	0
40-49	0	4	1	0	10	0	1	30.1	9	24.53	1	1	1
40-49	0	4	1	1	5	1	1	42.91	6.7	22.18	0	0	0
40-49	0	4	1	1	7	1	1	30.54	8.7	22.28	0	0	0
40-49	0	4	1	0	22	1	1	33.8	9.5	23.28	0	0	0
40-49	0	2	1	1	20	1	0	45.38	7.4	23.71	1	2	1
40-49	1	5	0	0	0	0	0	26.41	6.8	24.39	0	0	0
40-49	0	5	0	0	12	1	1	33.36	7.6	23.65	1	1	1
40-49	1	4	1	0	7	0	0	33.27	9.7	23.38	1	1	1
40-49	1	5	0	0	6	1	1	26.96	8	25.1	1	1	1
40-49	0	4	1	0	8	1	1	36.01	8	23.45	0	0	0
40-49	1	4	1	0	0	0	1	24.48	5.8	22.3	0	0	0
40-49	1	4	1	0	6	1	1	24.03	10.1	23.6	1	1	1
40-49	0	4	1	0	9	1	1	42.4	8	24.37	0	0	0
40-49	1	4	1	0	11	1	1	26.85	11	24.23	0	0	0
40-49	0	5	0	0	3	1	1	24.05	6.2	22.35	0	0	0
40-49	1	1	0	1	4	1	1	42.73	8.3	22.09	1	1	1
40-49	0	5	0	0	7	1	1	24.86	7.6	23.2	0	0	0
40-49	1	5	0	0	8	1	1	24.93	7.4	24.27	0	0	0
40-49	0	4	1	1	3	1	1	27.54	7.3	23.66	1	1	1
40-49	0	5	0	0	5	1	1	27.41	7	29.75	0	0	0
40-49	1	5	0	0	8	1	1	30.94	7.2	22.81	0	0	0
40-49	1	1	0	1	6	1	1	37.3	7.1	24.95	1	1	1
40-49	1	4	1	1	9	1	1	35.77	6.1	24.46	0	0	0
40-49	0	5	0	0	4	1	1	24	6.4	23.8	0	0	0
40-49	1	5	0	0	4	1	1	22.24	6.1	23.59	0	0	0
40-49	1	4	1	0	0	0	1	26.97	14.3	24.12	0	0	0
40-49	1	4	1	1	3	0	1	25.78	6.1	23.62	0	0	0
40-49	1	2	1	0	32	1	1	19.72	8.4	24.45	1	1	1
40-49	0	5	0	1	10	1	0	30.07	7.9	22.89	0	0	0
40-49	1	4	1	1	14	1	0	38.24	9.7	24.76	1	1	1
40-49	0	5	0	0	7	1	1	29.05	7.2	22.29	0	0	0
40-49	1	1	0	0	4	1	1	36.86	6.3	22.95	1	1	1
40-49	0	7	0	0	14	1	1	27.36	10.5	22.92	1	2	1
40-49	0	4	1	0	2	0	0	26.95	9.1	23.69	0	0	0
40-49	0	4	1	0	4	1	0	53.08	7.4	23.87	0	0	0
40-49	1	1	0	0	0	0	1	31.72	5.8	24.56	0	0	0
40-49	0	5	0	0	9	1	1	22.91	7.6	23.35	0	0	0
40-49	0	4	1	0	2	1	0	29.95	6.3	25.67	1	1	1
40-49	1	4	1	1	2	1	0	38.1	7	24.73	0	0	0
40-49	0	3	0	1	10	0	0	32.63	11.8	23.6	1	3	2
40-49	0	4	1	0	4	1	1	32	8.3	23.9	0	0	0
40-49	1	4	1	1	2	0	0	26.52	12.1	23.13	0	0	0
40-49	0	4	1	0	9	1	1	29.02	6.6	21.47	1	1	1
40-49	1	4	1	1	10	1	1	18.79	9.7	22.96	1	1	1
40-49	1	4	1	1	7	1	1	26.65	12.8	23.02	1	2	1
40-49	0	4	1	0	1	0	1	32.12	7.3	23.2	1	1	1
40-49	1	2	1	0	8	1	1	35.78	7.4	23.02	0	0	0
40-49	1	2	1	0	2	1	1	20.71	6.1	24.63	0	0	0
40-49	0	1	0	1	4	1	1	33.32	9.5	23.57	0	0	0
40-49	0	4	1	0	29	0	0	24.56	7.4	23.73	1	1	1
40-49	1	2	1	0	9	1	1	30.07	6.3	23.93	1	1	1
40-49	1	5	0	0	6	0	1	25.06	6.8	24.24	0	0	0
40-49	0	5	0	1	5	0	1	19.92	11.2	22.19	1	1	1
40-49	1	5	0	0	2	1	1	26.74	6.1	24.17	0	0	0
40-49	0	4	1	0	4	0	0	29.52	10.2	23.94	1	1	1
40-49	1	5	0	0	9	1	1	31.39	9.4	23.79	0	0	0
40-49	0	4	1	0	1	0	1	37.86	6.8	23.93	0	0	0
40-49	1	4	1	0	8	1	1	32.48	7.7	27.45	0	0	0
40-49	1	5	0	0	12	0	0	21.7	7.5	22.01	1	1	1
40-49	0	4	1	0	12	1	0	39.37	8.2	23.34	0	0	0
40-49	0	4	1	0	11	1	1	28.76	9.2	22.15	1	2	1
40-49	1	5	0	1	9	1	1	24.25	5.5	24.69	0	0	0
40-49	0	5	0	0	7	0	0	24.01	6.2	23.28	0	0	0
40-49	1	4	1	1	17	1	0	24.69	8.4	23.17	0	0	0
40-49	1	5	0	1	4	0	1	21.6	7.5	23.81	0	0	0
40-49	1	5	0	1	4	1	1	23.47	7.1	24.22	1	4	2
40-49	0	4	1	0	4	0	0	39.44	6.6	24.6	0	0	0
40-49	0	5	0	0	1	1	0	21.93	7.2	23.68	0	0	0
40-49	0	5	0	0	2	0	1	20.63	6.6	23.33	0	0	0
40-49	0	4	1	0	0	0	1	36.98	5.9	22.81	0	0	0
40-49	0	4	1	0	25	1	1	40.27	9.2	23.64	1	1	1
40-49	1	5	0	0	8	0	1	22.7	6.5	24.06	0	0	0
40-49	0	5	0	0	4	1	1	24.27	7.5	22.78	0	0	0
40-49	0	3	0	0	9	0	0	35.99	7.2	22.04	0	0	0
40-49	1	5	0	1	7	1	1	24.63	7.5	23.46	0	0	0
40-49	1	5	0	1	16	1	1	24.1	7.8	23.45	1	1	1
40-49	1	5	0	0	1	1	1	22.56	6.4	28.6	0	0	0
40-49	0	4	1	0	10	1	0	29.38	11.6	21.82	1	2	1
40-49	1	5	0	1	29	1	1	29.34	8	22.81	1	1	1
40-49	1	4	1	1	12	0	1	28.8	9.6	22.8	0	0	0
40-49	1	5	0	0	6	1	0	26.24	5.6	23.45	0	0	0
40-49	1	4	1	0	2	0	0	46	8.6	24.97	1	1	1
40-49	0	4	1	0	3	1	0	39.47	7.5	21.76	0	0	0
40-49	1	1	0	0	2	0	0	26.1	7.2	22.49	0	0	0
40-49	0	4	1	0	0	0	0	41.02	6.1	23.12	0	0	0
40-49	0	5	0	0	0	0	1	24.62	6.7	23.43	0	0	0
40-49	0	4	1	0	5	0	0	26.73	10.5	22.07	0	0	0
40-49	1	4	1	1	4	1	1	31.57	6	24.86	1	1	1
40-49	1	3	0	0	0	1	1	25.33	6.8	24.39	0	0	0
40-49	1	5	0	0	3	1	1	23.53	6.5	22.73	0	0	0
40-49	0	4	1	0	3	1	1	37.6	7.1	22.03	0	0	0
40-49	0	4	1	0	8	1	1	47.88	8.1	22.64	1	1	1
40-49	1	1	0	0	10	1	1	38.41	7.8	26.06	0	0	0
40-49	0	5	0	0	10	1	1	23.12	7.1	24.88	0	0	0
40-49	0	5	0	0	1	0	1	24.59	6	23.14	0	0	0
40-49	0	4	1	0	18	1	1	24.67	12.6	22.79	1	2	1
40-49	0	5	0	0	9	1	1	31.6	7.6	23.93	0	0	0
40-49	1	4	1	0	3	0	1	39.09	9.3	24.38	0	0	0
40-49	1	1	0	0	1	1	1	29.41	4	24.64	0	0	0
40-49	0	4	1	0	4	0	0	47.97	7.1	23.73	0	0	0
40-49	1	4	1	0	6	1	0	25.74	6.2	23.66	0	0	0
40-49	1	4	1	0	1	1	1	35.89	6.1	25.41	0	0	0
40-49	1	1	0	0	10	0	1	28.41	7.7	23.81	0	0	0
40-49	0	5	0	0	14	0	0	20.65	7.7	26.18	0	0	0
40-49	0	4	1	0	13	1	1	27.63	10.2	21.62	0	0	0
40-49	0	4	1	0	10	1	0	39.23	7.7	22.51	1	1	1
40-49	0	5	0	0	8	1	0	39.68	6.1	24.26	0	0	0
40-49	1	4	1	1	5	0	1	23.86	6.8	25.57	0	0	0
40-49	0	4	1	0	14	1	1	37.31	8.1	23.67	0	0	0
40-49	0	4	1	1	10	1	1	36.96	6.9	22.1	0	0	0
40-49	0	4	1	0	2	1	1	29.08	7.7	21.52	0	0	0
40-49	1	1	0	1	24	1	1	24.63	8	24.54	1	1	1
40-49	1	1	0	0	11	1	0	29.14	10.7	23.06	1	2	1
40-49	0	4	1	0	8	1	1	28.99	10.3	22.94	1	1	1
40-49	0	5	0	0	2	1	1	23.83	7	23.14	0	0	0
40-49	1	4	1	0	19	0	0	34.75	10.2	23.84	1	1	1
40-49	0	4	1	1	10	0	0	25.46	7.5	22.71	0	0	0
40-49	0	4	1	1	5	1	1	32.51	6.9	22.14	0	0	0
40-49	1	4	1	0	24	1	0	31.62	12.5	24.39	1	3	2
40-49	1	4	1	0	2	1	1	28.28	6.4	21.94	0	0	0
40-49	1	4	1	1	0	0	1	38.11	6.6	23.45	0	0	0
40-49	0	5	0	0	5	0	1	26.26	6.3	22.11	0	0	0
40-49	0	7	0	0	1	1	1	48.97	7.3	23.4	0	0	0
40-49	0	4	1	0	17	0	1	33.34	7	22.38	0	0	0
40-49	0	5	0	0	2	0	1	22.89	6.1	22.66	0	0	0
40-49	1	4	1	0	9	1	1	24.87	7.2	23.02	0	0	0
40-49	0	5	0	0	7	1	1	23.01	6.9	23.55	0	0	0
40-49	0	5	0	0	2	1	0	23.24	7.1	23.37	1	1	1
40-49	1	2	1	0	3	1	1	53.38	6.3	23.33	0	0	0
40-49	0	7	0	0	2	1	0	38.49	10.2	24.4	0	0	0
40-49	0	4	1	0	3	1	1	25.76	6.3	24.03	0	0	0
40-49	1	5	0	1	6	1	0	25.75	5.9	24.78	1	1	1
40-49	0	4	1	0	10	1	0	40.33	9	28.1	0	0	0
40-49	1	1	0	1	2	1	0	32.66	5.9	23.99	0	0	0
40-49	0	4	1	0	14	1	0	32.68	7.5	23.98	1	1	1
40-49	0	6	0	1	5	1	1	47.36	5.8	23.36	1	1	1
40-49	0	4	1	0	8	0	1	33.6	7.7	22.5	0	0	0
40-49	1	5	0	1	3	1	1	25.21	6.3	22.96	0	0	0
40-49	1	5	0	1	1	1	0	16.24	6.2	23.56	1	1	1
40-49	1	4	1	1	1	1	1	39.1	7.1	23.26	0	0	0
40-49	1	5	0	0	2	0	0	27.03	7.6	23.49	0	0	0
40-49	1	5	0	1	5	0	1	24.24	7.1	22.96	0	0	0
40-49	1	4	1	0	2	1	1	27.16	9.3	22.6	1	1	1
40-49	0	4	1	0	0	0	1	42.24	6.6	23.12	0	0	0
40-49	0	4	1	0	0	0	0	27.34	9.2	23.66	0	0	0
40-49	1	5	0	1	9	1	1	29.37	6.4	22.75	0	0	0
40-49	1	5	0	1	10	1	1	25.89	7.1	22.44	0	0	0
40-49	1	5	0	0	10	1	1	26.79	6	24.08	1	1	1
40-49	0	5	0	0	9	1	1	28.33	8.1	25.15	0	0	0
40-49	1	5	0	0	6	1	1	33.53	8.4	24	1	1	1
40-49	0	4	1	0	11	1	1	38.44	9.6	24.42	1	1	1
40-49	0	4	1	0	21	1	1	26.67	10.4	23.2	0	0	0
40-49	0	1	0	1	9	1	1	31.65	11.8	23.13	1	1	1
40-49	1	4	1	0	8	1	0	28.29	6.5	23.48	1	1	1
40-49	0	6	0	0	17	0	1	44.33	7.4	23.25	1	1	1
40-49	1	4	1	1	1	1	1	31.08	7.9	26.27	0	0	0
40-49	1	4	1	1	8	1	1	43.4	9.7	23.58	1	1	1
40-49	0	4	1	0	4	1	1	34.99	8.1	24.4	0	0	0
40-49	1	4	1	1	8	1	1	44.35	6	25.48	1	1	1
40-49	1	5	0	1	11	0	1	27.75	6.4	24.66	0	0	0
40-49	1	1	0	0	2	1	1	37.2	10.9	23.06	1	1	1
40-49	1	5	0	1	2	0	0	24.08	24.08	23.52	0	0	0
40-49	1	5	0	0	19	0	0	23.57	9.4	24.04	1	1	1
40-49	0	4	1	0	2	1	1	20.48	6.4	22.17	0	0	0
40-49	1	4	1	0	21	0	0	25.24	9.3	22.65	0	0	0
40-49	0	5	0	0	18	0	1	20.03	8	22.4	0	0	0
40-49	1	4	1	1	13	1	0	28.15	7.2	23.3	1	1	1
40-49	0	5	0	0	10	1	1	29.39	7.4	23.07	1	1	1
40-49	1	1	0	0	19	1	1	30.11	7.8	25.9	0	0	0
40-49	1	1	0	0	3	1	1	32.11	7.1	23.43	0	0	0
40-49	0	4	1	1	13	0	1	31.23	7.6	22.8	1	1	1
40-49	0	5	0	0	8	1	1	19.91	6.2	22.92	0	0	0
40-49	1	1	0	1	0	0	1	26.13	11.8	24.21	0	0	0
40-49	0	5	0	0	40	1	1	28.69	8.2	22.54	0	0	0
40-49	0	5	0	0	10	1	1	22.9	13.3	22.43	0	0	0
40-49	1	4	1	1	25	0	0	23.97	6.9	24.17	1	4	2
40-49	1	5	0	1	3	1	1	26.31	6.2	24.18	0	0	0
40-49	0	2	1	1	11	0	0	24.35	5.2	21.2	0	0	0
40-49	1	4	1	1	10	0	0	23.07	10.3	25.18	0	0	0
40-49	0	1	0	0	2	0	0	40.73	5.8	25.43	0	0	0
40-49	0	4	1	0	10	1	1	32.73	9	22.1	0	0	0
40-49	0	5	0	0	7	1	1	25.39	6.8	22.97	0	0	0
40-49	0	4	1	1	15	1	0	31.78	12.3	24.63	0	0	0
40-49	1	4	1	1	0	0	0	30.65	7	24.51	0	0	0
40-49	1	5	0	0	4	0	0	22.79	10.7	26.37	0	0	0
40-49	0	5	0	0	2	0	1	20.69	6.6	23.08	0	0	0
40-49	0	4	1	0	2	0	0	23.25	5.3	23.87	0	0	0
40-49	0	4	1	0	0	0	0	30.9	8.9	23.03	0	0	0
40-49	0	5	0	0	0	1	0	22.87	6.6	23.77	0	0	0
40-49	0	4	1	0	3	0	0	26.19	7.1	22.22	0	0	0
40-49	0	4	1	0	13	1	0	28.76	6.6	23.1	0	0	0
40-49	1	2	1	1	5	1	1	27.87	6.8	24.23	0	0	0
40-49	0	2	1	0	18	1	1	26.36	6.3	23.31	0	0	0
40-49	1	5	0	1	16	1	1	28.98	7.7	22.99	1	1	1
40-49	0	5	0	0	6	0	1	24.76	6.5	21.85	0	0	0
40-49	0	4	1	0	20	0	0	24.51	6.6	22.8	0	0	0
40-49	0	4	1	0	4	1	1	39.55	7.7	27.11	0	0	0
40-49	0	5	0	0	11	1	0	25.17	6.5	22.68	1	1	1
40-49	1	4	1	0	2	1	1	36.21	8.6	23.89	0	0	0
40-49	1	5	0	1	15	1	1	32.21	5.3	23.19	0	0	0
50-59	0	4	1	1	11	1	1	25.05	6.5	23.31	1	2	1
50-59	0	5	0	0	10	0	0	21.6	6.5	22.49	1	2	1
50-59	0	4	1	1	3	0	0	41.19	6.2	22.98	0	0	0
50-59	1	1	0	0	0	0	0	28.19	8.9	23.76	0	0	0
50-59	1	4	1	0	7	1	1	26.64	10	23.02	1	2	1
50-59	0	2	1	0	12	0	1	23.91	7.3	23.04	0	0	0
50-59	0	5	0	0	8	1	1	20.19	7.5	23.19	0	0	0
50-59	0	4	1	0	1	0	0	35.09	7.8	22.82	0	0	0
50-59	0	7	0	0	0	0	0	35.59	7.9	23.89	0	0	0
50-59	0	5	0	0	10	0	1	23.76	7.7	24.44	0	0	0
50-59	1	5	0	0	16	1	1	37.55	7.7	23.42	1	1	1
50-59	0	4	1	1	6	0	0	25.45	6.7	24.64	1	1	1
50-59	1	1	0	0	24	1	0	26.62	10.1	23.79	1	1	1
50-59	0	5	0	0	4	0	0	25.35	5.5	22.86	0	0	0
50-59	1	5	0	0	20	0	1	26.6	7.2	23.61	0	0	0
50-59	0	4	1	0	1	0	0	33.23	6.8	23.9	0	0	0
50-59	0	1	0	0	1	1	0	43.42	11.4	23.19	0	0	0
50-59	0	5	0	0	3	1	1	24.4	6.3	23.58	0	0	0
50-59	0	2	1	0	0	1	1	24.8	6.4	25.13	0	0	0
50-59	1	4	1	1	2	0	0	27.36	9.6	23.17	1	2	1
50-59	0	4	1	0	3	0	1	29.69	13.5	23.43	0	0	0
50-59	1	4	1	0	0	1	1	31.48	6.7	24.74	0	0	0
50-59	1	5	0	1	1	0	1	30.07	5.8	23.34	0	0	0
50-59	0	5	0	0	10	0	1	21.36	7.9	23.15	0	0	0
50-59	1	4	1	1	15	1	1	30.46	12.2	23.31	1	2	1
50-59	1	1	0	0	18	1	1	26.85	10.9	23.61	1	2	1
50-59	0	1	0	0	1	1	0	37.55	8.4	22.45	0	0	0
50-59	1	1	0	1	10	1	1	25.54	9.2	25.42	1	1	1
50-59	1	4	1	0	1	0	1	36.22	5.3	24.1	0	0	0
50-59	1	4	1	0	3	0	1	27.19	5.3	24	0	0	0
50-59	0	5	0	0	9	1	1	28.89	6.2	21.93	0	0	0
50-59	0	5	0	0	15	1	1	29.84	8.2	22.46	1	1	1
50-59	0	2	1	0	10	1	1	32.75	10.5	22.82	1	1	1
50-59	0	5	0	0	12	1	1	22.9	13.9	22.82	1	1	1
50-59	0	4	1	0	18	1	1	32.61	6.4	24.52	0	0	0
50-59	1	4	1	1	4	1	0	31.35	11.6	23.62	0	0	0
50-59	0	4	1	0	4	1	1	27.46	13.4	23.01	0	0	0
50-59	0	4	1	0	11	0	1	38.45	7.2	22.97	1	2	1
50-59	0	4	1	1	15	1	1	24.46	5.4	20.69	0	0	0
50-59	0	4	1	0	10	1	1	30.92	8.3	23.71	1	1	1
50-59	0	4	1	0	20	1	1	32.06	7.7	23.22	1	2	1
50-59	1	2	1	0	3	1	1	24.54	5.9	23.07	0	0	0
50-59	1	5	0	0	1	1	0	25.72	6.5	23.38	0	0	0
50-59	1	5	0	1	3	1	0	26.38	6.6	24.78	1	1	1
50-59	1	4	1	1	6	1	1	26.14	8	23.07	0	0	0
50-59	0	4	1	0	3	0	0	25.19	5.9	22.84	0	0	0
50-59	0	4	1	1	9	1	1	41.79	8.4	23.77	1	1	1
50-59	0	4	1	0	37	0	1	33.4	6.7	22.72	0	0	0
50-59	1	1	0	1	2	1	1	28.66	6.4	22.58	0	0	0
50-59	0	4	1	0	40	1	0	28.12	7.1	23.08	0	0	0
50-59	1	4	1	1	3	1	1	33.98	7.1	23.63	0	0	0
50-59	0	4	1	0	10	1	1	26.98	15.1	23.15	0	0	0
50-59	1	5	0	1	6	1	1	25.9	6.2	23.72	0	0	0
50-59	1	4	1	1	10	1	1	27.86	14.2	23.1	1	1	1
50-59	1	5	0	1	1	0	1	25.3	6.4	24.26	0	0	0
50-59	0	4	1	0	2	0	1	28.87	6.2	21.98	0	0	0
50-59	1	4	1	1	4	1	0	50.43	6.4	24.66	0	0	0
50-59	1	5	0	1	2	1	1	27.38	7.5	23.33	1	1	1
50-59	1	4	1	1	4	0	1	27.42	13.9	24.34	0	0	0
50-59	0	4	1	0	0	0	0	47.54	7.5	22.95	0	0	0
50-59	1	1	0	1	5	1	1	23.07	7	24.65	0	0	0
50-59	1	1	0	1	10	1	1	32.28	7.7	23.37	0	0	0
50-59	1	4	1	1	15	1	1	34.58	6.8	23.63	1	2	1
50-59	0	4	1	0	2	0	1	39.01	7	22.91	0	0	0
50-59	1	2	1	1	2	1	1	50.46	7.4	23.08	0	0	0
50-59	1	4	1	0	0	0	0	29.34	5.8	25.07	0	0	0
50-59	0	4	1	0	15	1	1	32	10.2	22.57	0	0	0
50-59	1	4	1	0	1	0	0	32.33	6.2	22.67	0	0	0
50-59	0	2	1	1	12	1	1	41.86	12.2	23.24	1	1	1
50-59	0	4	1	0	17	1	1	38.58	8.9	22.95	0	0	0
50-59	0	4	1	0	5	1	1	38.32	8.6	21.95	1	1	1
50-59	1	1	0	0	8	0	0	28.73	9.6	23.16	1	1	1
50-59	0	4	1	0	5	0	0	43.75	9.8	23.21	0	0	0
50-59	1	4	1	0	7	0	0	18.8	13.5	22.72	1	1	1
50-59	1	4	1	0	5	1	1	24.8	5.8	24.21	0	0	0
50-59	1	4	1	1	20	1	1	19.81	6.2	23.13	1	4	2
50-59	0	4	1	0	5	1	0	38.39	6.5	23.43	0	0	0
50-59	1	4	1	1	9	1	0	32.23	9.4	23.94	0	0	0
50-59	1	5	0	1	15	1	1	24.74	9.3	23.29	1	1	1
50-59	0	5	0	0	14	1	1	25.03	7.1	23.38	0	0	0
50-59	0	4	1	0	20	1	1	28.47	6.1	23.55	0	0	0
50-59	0	5	0	1	7	0	1	32.46	8.5	24.3	0	0	0
50-59	1	3	0	0	0	0	0	31.15	9	23.88	0	0	0
50-59	1	4	1	0	1	1	1	30.38	6.6	22.95	0	0	0
50-59	1	5	0	1	8	1	1	20.53	6.8	25.19	0	0	0
50-59	0	4	1	0	3	0	0	33.34	11.9	23.19	0	0	0
50-59	0	4	1	0	10	0	0	43.31	8.8	23.56	0	0	0
50-59	1	2	1	0	18	1	1	29.07	12	24.43	1	4	2
50-59	1	5	0	0	3	1	1	25.02	6.6	23.5	0	0	0
50-59	0	4	1	0	13	1	0	39.6	6.6	23.15	0	0	0
50-59	1	4	1	0	7	1	0	39.23	13.5	23.82	1	2	1
50-59	0	4	1	0	12	1	1	28.74	9	22.91	1	1	1
50-59	0	1	0	0	7	1	1	41.48	6	22.54	0	0	0
50-59	1	4	1	0	0	0	1	38.96	5.9	23.73	0	0	0
50-59	1	2	1	0	3	1	1	29.93	5.8	23.23	0	0	0
50-59	1	4	1	0	2	0	0	22.27	7.9	23.94	0	0	0
50-59	1	5	0	0	3	1	1	23.35	8.5	26.37	1	1	1
50-59	0	4	1	0	8	1	1	26.61	14.2	21.75	0	0	0
50-59	1	4	1	0	10	0	1	26.24	10.2	22.97	0	0	0
50-59	1	7	0	1	2	1	0	38.48	6.2	25.09	0	0	0
50-59	0	5	0	0	2	0	0	38.05	7.2	23	0	0	0
50-59	0	5	0	0	15	1	1	22.32	7.6	23.58	1	1	1
50-59	0	5	0	0	20	1	1	32.24	6.5	22.24	1	1	1
50-59	0	4	1	0	12	1	1	36.77	6.7	23.68	0	0	0
50-59	1	4	1	1	6	1	0	25.78	6	24.4	0	0	0
50-59	1	2	1	0	20	1	0	27.85	7.6	22.93	0	0	0
50-59	1	5	0	0	5	1	1	28.72	6	23.73	0	0	0
50-59	1	7	0	0	7	1	0	24.66	7.9	22.29	1	4	2
50-59	0	5	0	0	4	1	1	25.33	7.8	22.39	0	0	0
50-59	1	7	0	1	4	1	1	30.21	6.4	24.03	0	0	0
50-59	0	4	1	0	11	1	0	33.3	7.1	23.87	0	0	0
50-59	1	4	1	0	15	0	0	22.14	9.4	23.86	0	0	0
50-59	0	4	1	0	2	1	0	29.65	6.9	23.1	0	0	0
50-59	1	4	1	0	10	1	0	37.27	7	23.69	0	0	0
50-59	1	4	1	0	10	1	1	46.67	6.9	24.26	0	0	0
50-59	0	2	1	0	0	0	0	64.26	7.4	23.68	0	0	0
50-59	0	4	1	0	0	1	1	35.15	11	22.64	1	1	1
50-59	0	5	0	0	5	0	1	27.46	9.3	24.95	1	2	1
50-59	1	2	1	1	3	1	0	28.87	10.8	23.37	1	1	1
50-59	0	4	1	0	12	1	1	31.96	9.8	31.14	0	0	0
50-59	1	4	1	1	15	1	0	28.46	10.5	23.84	1	1	1
50-59	0	4	1	0	15	1	1	47.7	10.7	23.7	1	1	1
50-59	1	4	1	1	14	0	1	29.54	8.7	24.3	1	1	1
50-59	1	5	0	1	6	1	1	22.66	6.4	23.77	0	0	0
50-59	0	4	1	0	13	1	0	26.15	10.7	21.91	1	2	1
50-59	1	4	1	1	2	1	1	25.85	8.3	24.5	0	0	0
50-59	0	1	0	0	10	0	0	35.88	10	23.14	1	1	1
50-59	1	4	1	0	3	0	0	27.31	7.9	22.86	0	0	0
50-59	0	5	0	0	0	0	1	24.3	8.4	22.79	0	0	0
50-59	0	4	1	0	0	1	0	35.4	8.9	24.19	0	0	0
50-59	0	4	1	0	9	1	0	36.94	10.4	22.72	0	0	0
50-59	1	4	1	1	10	1	0	33.53	8	23.43	1	2	1
50-59	1	1	0	0	15	0	0	28.93	6	23.81	0	0	0
50-59	0	2	1	0	20	1	1	53.17	10.8	22.39	1	1	1
50-59	0	1	0	0	30	1	0	22.52	7.7	27.99	1	1	1
50-59	1	7	0	0	19	1	1	26.82	8.1	25.23	0	0	0
50-59	1	5	0	1	5	0	1	24.61	7.9	28.12	0	0	0
50-59	1	3	0	1	11	0	1	27.9	12.4	22.67	0	0	0
50-59	0	4	1	0	6	1	1	29.73	6.2	23.14	0	0	0
50-59	0	4	1	0	0	0	0	37.17	8	22.56	0	0	0
50-59	1	4	1	1	5	0	1	21.48	6.8	22.98	0	0	0
50-59	1	6	0	0	2	0	0	32.74	7.6	25.23	0	0	0
50-59	0	5	0	0	3	1	1	19.13	10.5	22.72	0	0	0
50-59	0	2	1	0	0	0	0	38.6	10.3	24.81	0	0	0
50-59	0	7	0	0	0	0	0	30.45	6.4	22.59	0	0	0
50-59	1	4	1	1	18	1	1	29.34	10	24.86	1	4	2
50-59	0	5	0	0	9	1	1	18.89	7.6	22.88	0	0	0
50-59	1	4	1	0	4	1	1	31.54	5.7	24.13	0	0	0
50-59	0	5	0	0	12	1	1	19.59	7.7	21.94	1	1	1
50-59	0	4	1	0	9	0	0	27.25	8	24.1	0	0	0
50-59	1	5	0	0	2	0	0	23.77	8.1	24.21	0	0	0
50-59	0	5	0	0	1	0	0	27.8	6.5	23.29	0	0	0
50-59	1	4	1	0	4	0	0	25.15	13.6	22.33	1	2	1
50-59	1	4	1	1	2	0	1	33.13	10.1	23.03	0	0	0
50-59	1	1	0	0	5	1	1	28.96	6.3	23.63	0	0	0
50-59	0	4	1	0	1	1	0	28.51	6.5	23.2	0	0	0
50-59	1	4	1	1	0	0	0	25.71	17.4	23.92	0	0	0
50-59	1	4	1	0	7	1	1	44.19	8	23.47	0	0	0
50-59	1	4	1	1	1	0	1	29.77	13.7	24.23	0	0	0
50-59	0	4	1	1	9	1	1	25.46	10.2	24.04	1	2	1
50-59	0	4	1	0	0	0	1	33.87	6.1	23.02	0	0	0
50-59	0	1	0	0	10	0	1	22.78	9.1	23.02	1	1	1
50-59	1	4	1	1	1	0	0	27.44	6.5	25.89	1	2	1
50-59	0	4	1	0	2	0	0	31.97	6	23.35	0	0	0
50-59	1	4	1	1	1	0	0	30.83	6.7	23.47	0	0	0
50-59	1	4	1	1	1	1	1	34.17	5.8	23.15	0	0	0
50-59	1	1	0	1	5	0	1	37.28	8.1	22.86	0	0	0
50-59	0	4	1	1	9	1	0	35.68	7.9	24.16	0	0	0
50-59	1	4	1	1	5	0	1	28.58	6.3	23.27	0	0	0
50-59	0	6	0	0	6	1	1	26.16	6.4	22.69	0	0	0
50-59	1	4	1	0	1	0	0	32.28	6.5	23.05	0	0	0
50-59	0	5	0	0	3	1	0	31.83	6.2	24.57	0	0	0
50-59	1	1	0	0	0	0	0	20.38	7.9	24.02	0	0	0
50-59	1	4	1	1	4	1	1	27.36	5.8	24.21	1	3	2
50-59	0	4	1	0	7	1	1	29.69	6.2	21.46	0	0	0
50-59	1	1	0	1	4	1	1	43.65	9	24.62	1	2	1
50-59	0	5	0	1	4	1	1	32.73	6.8	22.46	0	0	0
50-59	0	5	0	0	10	1	1	25.53	6.3	23.67	0	0	0
50-59	0	4	1	0	34	0	0	29.42	7.3	22.7	0	0	0
50-59	0	5	0	0	22	1	1	21.57	6.7	21.95	1	1	1
50-59	1	5	0	0	14	1	0	27.27	9.4	23.46	0	0	0
50-59	0	4	1	0	9	1	1	43.18	8.1	22.95	0	0	0
50-59	0	5	0	0	9	1	1	22.57	11.5	22.52	1	3	2
50-59	0	4	1	0	15	1	1	39.14	6.5	25.9	0	0	0
50-59	1	2	1	1	4	0	0	57.9	9.9	24.5	0	0	0
50-59	1	2	1	0	11	1	1	28.09	10.2	26.08	0	0	0
50-59	0	4	1	0	10	0	0	22.78	11.5	21.6	0	0	0
50-59	1	4	1	0	1	0	0	25.2	16.2	24	0	0	0
50-59	0	5	0	0	1	1	1	26.67	7.5	22.95	0	0	0
50-59	0	4	1	0	8	1	0	38.15	10.8	23.38	1	1	1
50-59	0	2	1	0	15	0	1	34.45	7.3	23.74	0	0	0
50-59	1	1	0	0	50	0	0	35.56	14	24.44	0	0	0
50-59	0	2	1	1	3	1	0	37.86	7.1	22.99	1	1	1
50-59	0	6	0	0	9	0	0	27.78	6.9	25.4	0	0	0
50-59	1	2	1	0	34	1	1	26.37	7.3	26.2	0	0	0
50-59	1	5	0	1	3	0	1	24.73	7.3	24.05	0	0	0
50-59	1	4	1	1	0	1	1	30.3	9.1	22.64	1	1	1
50-59	1	4	1	0	10	1	0	36.51	8	23.93	0	0	0
50-59	0	7	0	1	10	1	1	37.32	13.5	23.41	0	0	0
50-59	1	4	1	1	4	0	0	23.84	8	23.45	0	0	0
50-59	0	1	0	0	3	0	1	30.82	6.2	22.84	0	0	0
50-59	0	5	0	0	7	1	1	21.71	10.2	23.59	1	1	1
50-59	1	5	0	0	12	1	0	26.42	6.6	23.23	0	0	0
50-59	1	4	1	0	4	0	0	31.48	9.2	22.72	0	0	0
50-59	0	5	0	0	3	0	0	20.52	6.2	23.31	0	0	0
50-59	0	4	1	0	4	0	0	28.84	7.7	23.11	0	0	0
50-59	1	4	1	1	11	0	0	27.14	11.8	24.77	0	0	0
50-59	1	5	0	0	5	1	0	24.99	9.1	24.23	1	4	2
50-59	1	4	1	1	0	1	1	24.24	12.8	23.64	0	0	0
50-59	1	2	1	1	5	1	0	26.79	9.6	23.33	0	0	0
50-59	0	5	0	0	4	1	1	20.52	7.3	23.87	0	0	0
50-59	1	4	1	1	15	1	0	26.1	7.8	22.64	0	0	0
50-59	0	3	0	0	1	1	1	29.97	6	24.38	0	0	0
50-59	1	1	0	0	11	1	1	29.5	7.5	24.87	1	1	1
50-59	1	5	0	1	20	1	1	29.21	8.6	24.93	0	0	0
50-59	0	4	1	0	4	1	0	35.87	9.7	23.12	0	0	0
50-59	0	2	1	0	23	1	1	32.57	8.6	24.95	0	0	0
50-59	1	5	0	0	10	1	1	35.5	11.3	24.62	0	0	0
50-59	1	1	0	0	5	1	1	38.29	9.7	24.45	0	0	0
50-59	1	4	1	0	26	1	1	23.17	8.1	22.98	1	1	1
50-59	1	2	1	1	2	1	1	22.85	11.5	23.88	1	1	1
50-59	1	5	0	0	4	1	1	25.71	7.6	23.4	0	0	0
50-59	1	4	1	0	11	0	1	22.95	9.4	21.77	1	1	1
50-59	1	4	1	0	0	0	0	26.03	8.3	23.44	0	0	0
50-59	0	2	1	0	3	1	0	31.95	6.4	22.46	0	0	0
50-59	0	5	0	0	0	0	0	29.6	5.8	23.86	0	0	0
50-59	0	4	1	0	8	1	0	24.84	6.5	23.43	0	0	0
50-59	0	4	1	0	3	1	0	46.27	6.3	24.2	0	0	0
50-59	1	4	1	1	2	0	0	40.43	5.8	23.48	0	0	0
50-59	0	4	1	1	9	1	0	28.72	6.5	22.74	0	0	0
50-59	0	4	1	0	5	0	1	40.97	7.9	23.76	0	0	0
50-59	1	4	1	0	10	1	1	24.56	8.4	25.14	0	0	0
50-59	1	5	0	0	10	1	1	33.56	6.3	23.49	0	0	0
50-59	0	5	0	0	7	1	1	24.86	6.3	23.52	0	0	0
50-59	0	5	0	0	4	1	0	33.26	7.1	23.9	0	0	0
50-59	0	2	1	0	2	1	0	31.43	6.6	23.02	0	0	0
50-59	0	4	1	0	2	1	0	36.39	6.3	23.03	0	0	0
50-59	1	5	0	0	15	1	0	26.87	7.3	23.34	1	1	1
50-59	1	2	1	1	1	1	0	57.79	7	24.48	0	0	0
50-59	0	4	1	0	12	1	1	24.88	6.9	21.94	0	0	0
50-59	0	7	0	0	20	1	1	31.48	6.5	24.44	0	0	0
50-59	0	2	1	0	5	0	1	31.52	12.6	23.11	0	0	0
50-59	0	4	1	0	15	1	1	29.74	7.8	24.22	1	2	1
50-59	0	4	1	0	3	1	1	43.05	8.4	24.26	0	0	0
50-59	0	4	1	0	7	1	1	32.07	8.2	23.02	0	0	0
50-59	0	4	1	0	6	0	0	42.89	6.8	22.88	0	0	0
50-59	1	5	0	1	3	0	1	24.05	6.7	24.13	0	0	0
50-59	1	5	0	0	5	1	1	35.18	7.3	23.36	0	0	0
50-59	1	6	0	1	21	1	0	26.22	5.8	26.07	0	0	0
50-59	1	4	1	0	10	0	1	34.66	9.9	23.38	0	0	0
50-59	0	2	1	0	2	1	1	30.76	6.2	21.44	0	0	0
50-59	1	4	1	0	4	1	0	29.72	13.3	22.64	1	1	1
50-59	1	4	1	1	2	1	0	29.37	6.8	23.6	0	0	0
50-59	1	4	1	0	0	1	0	39.85	7.3	23.86	0	0	0
50-59	1	4	1	0	6	1	0	31.46	9.2	23.41	1	2	1
50-59	0	4	1	0	5	0	1	35.33	7.7	22.11	0	0	0
50-59	0	5	0	0	20	1	0	22.66	6	21.9	0	0	0
50-59	0	5	0	0	1	1	0	29.63	5.1	23.65	0	0	0
50-59	0	4	1	0	8	1	1	25.84	7	22.58	0	0	0
50-59	1	4	1	1	1	0	0	30.56	9	24.43	0	0	0
50-59	0	4	1	0	8	1	1	50.74	7.1	23.19	0	0	0
50-59	1	5	0	0	8	1	0	28.85	7.9	23.65	1	1	1
50-59	0	1	0	0	18	1	1	34.5	10.4	23.06	0	0	0
50-59	1	5	0	1	2	0	0	27.25	9	23.49	1	2	1
50-59	1	2	1	1	2	0	0	32.77	9.2	24.12	0	0	0
50-59	1	5	0	0	2	1	1	31.14	7.6	23.89	0	0	0
50-59	1	4	1	0	3	0	0	29.56	9	23.5	0	0	0
50-59	0	4	1	0	6	0	1	35.94	8	21.59	0	0	0
50-59	0	5	0	0	22	1	1	20.91	8.3	22.77	1	1	1
50-59	1	2	1	0	5	1	1	36.38	7.4	24.63	0	0	0
50-59	1	1	0	1	30	1	0	33.83	14.6	23.43	1	1	1
50-59	1	5	0	0	1	1	1	27.07	7.1	23.78	1	1	1
50-59	1	3	0	0	12	1	1	45.48	6.9	23.72	0	0	0
50-59	0	3	0	0	19	1	1	17.03	7.5	22.98	1	1	1
50-59	0	4	1	0	1	1	1	30.42	6.5	22.25	0	0	0
50-59	1	2	1	0	1	1	1	30.15	6.3	25.65	0	0	0
50-59	0	4	1	0	7	1	0	26.13	6.6	23.45	0	0	0
50-59	1	4	1	1	1	1	1	23.5	6.8	22.54	1	2	1
50-59	0	5	0	0	10	0	0	21.45	6.2	23.61	0	0	0
50-59	1	5	0	0	15	1	1	24.78	6.5	23.96	0	0	0
50-59	0	4	1	0	13	0	0	18.78	6.9	22.95	0	0	0
50-59	0	5	0	0	0	0	0	39.03	6.2	27.9	0	0	0
50-59	1	4	1	0	0	0	0	36.54	13.1	23.81	0	0	0
50-59	1	5	0	1	25	0	1	30.23	7.9	22.6	1	1	1
50-59	1	1	0	0	0	0	0	22	6.5	25.21	0	0	0
50-59	1	4	1	0	8	1	1	30.72	9.6	23.42	0	0	0
50-59	1	2	1	1	11	1	1	27.86	7.5	25.25	0	0	0
50-59	0	4	1	1	2	1	1	33.21	7.6	23.37	0	0	0
50-59	0	5	0	0	0	1	1	28.07	6.1	23.35	0	0	0
50-59	1	2	1	0	8	1	1	58.2	7.5	25.08	0	0	0
50-59	0	4	1	0	20	0	0	29.55	6.8	25.13	0	0	0
50-59	1	1	0	0	17	1	0	33.77	6.2	27.05	0	0	0
50-59	1	2	1	1	35	1	1	24.98	6.1	22.46	0	0	0
50-59	1	5	0	1	3	0	1	28.43	5.9	22.63	0	0	0
50-59	1	4	1	0	0	0	1	29.85	12.7	24.26	0	0	0
50-59	0	4	1	0	18	1	1	34.54	8.3	22.34	1	1	1
50-59	1	2	1	1	0	1	1	19.02	12.2	23.56	0	0	0
50-59	0	1	0	1	3	1	1	32.45	6.3	23.6	0	0	0
50-59	0	4	1	0	8	0	1	30.08	6.6	22.82	0	0	0
50-59	0	4	1	0	23	1	1	30.1	6.1	23.03	0	0	0
50-59	0	4	1	0	17	1	1	24.55	6.1	21.57	1	1	1
50-59	0	2	1	0	2	1	0	45.92	7.5	23.96	0	0	0
50-59	1	1	0	0	11	1	1	26.16	8.4	24.52	0	0	0
50-59	1	5	0	0	0	0	1	31.44	7.6	28.52	0	0	0
50-59	0	4	1	0	13	0	1	27.98	7.5	26.15	0	0	0
50-59	0	4	1	0	2	1	0	21.42	7.1	23.14	0	0	0
50-59	1	4	1	1	10	0	1	23.29	7.1	24.01	1	1	1
50-59	0	4	1	0	9	0	0	27.37	7.3	23.54	0	0	0
50-59	0	5	0	0	3	1	1	25.68	6.9	23.01	0	0	0
50-59	0	4	1	0	2	0	0	30.05	9.9	25	0	0	0
50-59	1	4	1	1	10	0	1	26.93	7.3	22.79	1	2	1
50-59	0	4	1	0	7	0	0	36.81	13.1	23.49	1	1	1
50-59	1	4	1	0	8	0	0	28.61	5.5	24.2	0	0	0
50-59	1	4	1	1	6	1	1	38.46	13.1	25.33	0	0	0
50-59	1	4	1	1	6	1	1	38.46	13.1	25.33	0	0	0
50-59	0	4	1	0	0	0	1	26.8	8.1	23.69	0	0	0
50-59	0	5	0	0	1	0	0	36.98	8.6	25.3	0	0	0
50-59	0	4	1	0	7	0	1	25.95	9.9	22.68	1	1	1
50-59	0	5	0	1	2	1	0	33.92	7.3	24.6	0	0	0
50-59	0	5	0	0	1	1	1	24.39	6.3	21.95	0	0	0
50-59	1	1	0	1	0	0	0	31.93	8.6	23.41	0	0	0
50-59	0	5	0	0	25	1	1	20.97	9.3	22.73	0	0	0
50-59	1	5	0	0	1	0	0	28.94	6.4	27.25	0	0	0
50-59	0	1	0	0	10	1	1	46.48	8.4	22.58	1	1	1
50-59	0	4	1	0	0	1	0	36.58	6.4	22.58	0	0	0
50-59	1	4	1	1	22	1	1	26.7	11.1	23.98	0	0	0
50-59	1	4	1	1	0	0	0	26.95	6.4	22.59	0	0	0
50-59	1	4	1	1	9	0	1	29.79	8.5	23.02	0	0	0
50-59	0	4	1	1	7	1	1	42.43	11.7	23.61	0	0	0
50-59	0	4	1	0	10	0	1	28.59	6.4	22.76	0	0	0
50-59	1	1	0	1	10	1	1	44.9	7.3	25.97	0	0	0
50-59	0	4	1	0	15	1	1	37.61	8.2	23.33	0	0	0
50-59	1	4	1	0	25	1	1	23.55	8.1	24.45	0	0	0
50-59	1	4	1	0	10	1	1	26.47	8.6	23.84	0	0	0
50-59	1	4	1	0	3	0	0	33.98	8.3	24.67	0	0	0
50-59	0	4	1	0	0	0	0	33.96	5.9	22.41	0	0	0
50-59	0	5	0	0	0	1	1	39.58	6.2	25.29	0	0	0
50-59	1	1	0	1	3	1	0	37.1	6.6	23.96	0	0	0
50-59	0	1	0	0	5	1	0	34.39	6	22.12	0	0	0
50-59	0	5	0	0	8	1	0	35.45	10.7	23.43	1	1	1
50-59	0	4	1	1	2	1	0	17.9	5.7	23.47	0	0	0
50-59	0	4	1	0	20	1	1	22.15	7.5	22.78	1	4	2
50-59	0	4	1	1	0	1	1	35.05	5.6	24.58	0	0	0
50-59	1	5	0	0	15	1	1	36.82	8.2	24.88	1	1	1
50-59	1	5	0	0	10	1	1	27.55	6.5	24.82	1	1	1
50-59	1	4	1	1	6	0	0	27.78	9.8	22.51	1	1	1
50-59	1	4	1	1	0	0	0	25.52	6.7	24.32	0	0	0
50-59	1	2	1	0	2	1	1	34.73	6.5	24.09	0	0	0
50-59	1	2	1	1	0	0	0	20.92	6	23.34	0	0	0
50-59	0	4	1	0	8	1	1	32.9	7.2	23.42	0	0	0
50-59	1	5	0	0	15	1	0	26.63	7.8	24.06	0	0	0
50-59	1	1	0	1	3	0	0	23.87	6.6	23.05	0	0	0
50-59	1	4	1	0	0	1	0	32.23	7.8	24.35	1	1	1
50-59	0	4	1	0	21	1	0	22.03	7.2	22.93	0	0	0
50-59	0	4	1	0	1	0	0	24.85	6.6	23.59	0	0	0
50-59	0	5	0	0	9	1	0	25.58	8.1	22.67	0	0	0
50-59	0	4	1	0	30	0	0	21.68	6.7	22	1	2	1
50-59	0	4	1	0	2	1	1	38.57	6.8	23.84	0	0	0
50-59	0	3	0	0	10	1	1	33.98	7.1	22.97	0	0	0
50-59	1	1	0	1	20	1	1	32.24	8.1	24.83	0	0	0
50-59	0	5	0	0	5	1	1	22.32	6.2	23.18	0	0	0
50-59	0	4	1	0	15	0	1	24.91	8.7	22.89	1	1	1
50-59	0	5	0	0	0	1	1	30.3	6.3	26.25	1	1	1
50-59	0	4	1	0	28	1	1	36.35	6.8	22.37	1	1	1
50-59	1	1	0	1	10	1	1	33.36	5.9	23.49	1	1	1
50-59	1	5	0	1	4	1	1	25.16	10.8	24.37	0	0	0
50-59	0	2	1	1	10	1	1	35.35	6.9	22.26	0	0	0
50-59	1	4	1	0	15	1	1	30.93	8.9	23.7	1	2	1
50-59	0	4	1	0	8	0	0	28.32	8.8	23.31	0	0	0
50-59	0	4	1	0	1	1	1	31.7	6.3	22.53	1	1	1
50-59	1	2	1	0	4	0	1	24.58	5.9	23.91	0	0	0
50-59	0	4	1	1	0	1	0	34.82	6.2	24.03	1	1	1
50-59	0	5	0	1	20	1	1	21.93	6.5	23.32	0	0	0
50-59	0	4	1	0	11	1	1	29.21	7.7	21.98	1	2	1
50-59	0	4	1	0	1	1	1	37.89	10.9	23.35	0	0	0
50-59	0	2	1	1	35	1	1	21.97	7.5	23.81	0	0	0
50-59	1	4	1	0	0	0	0	28.58	6.3	26.34	0	0	0
50-59	0	5	0	0	3	1	1	19.02	13.6	28.77	0	0	0
50-59	1	4	1	1	3	0	1	29.6	6.4	23.88	0	0	0
50-59	1	5	0	0	4	1	0	32.66	6.3	24.74	0	0	0
50-59	1	5	0	0	0	1	1	25.93	11.2	25.01	0	0	0
50-59	1	2	1	0	23	0	0	29.24	11.9	22.49	0	0	0
50-59	0	4	1	0	5	0	1	30.27	7.8	23.26	0	0	0
50-59	1	4	1	0	4	1	1	26.29	11.1	22.81	1	2	1
50-59	1	4	1	1	1	1	1	29.97	8.7	23.34	0	0	0
50-59	0	4	1	0	2	1	0	39.38	6.8	22.66	0	0	0
50-59	1	4	1	1	4	1	0	33.95	6.7	25	0	0	0
50-59	1	1	0	1	0	0	0	39.75	6.5	24.31	0	0	0
50-59	1	4	1	1	3	1	0	25.42	7	23.92	0	0	0
50-59	0	4	1	0	16	1	1	25.75	13.3	21.91	1	1	1
50-59	0	2	1	0	15	1	0	21.28	12.8	25.31	0	0	0
50-59	0	4	1	0	11	1	1	31.87	8.5	22.45	1	1	1
50-59	0	5	0	0	30	0	0	29.87	9.5	23.63	0	0	0
50-59	1	1	0	1	0	1	1	27.76	11.6	24.11	0	0	0
50-59	1	5	0	0	13	0	1	20.78	8.9	22.35	1	1	1
50-59	0	4	1	0	7	1	1	27.42	8	22.41	0	0	0
50-59	1	4	1	1	6	0	1	29.05	9.3	26.67	0	0	0
50-59	1	4	1	1	2	0	0	33.48	6.5	24.48	0	0	0
50-59	0	4	1	1	2	0	1	27.68	6.8	22.83	0	0	0
50-59	0	4	1	0	2	0	0	41.14	8.9	21.75	0	0	0
50-59	0	4	1	1	6	0	1	29.65	6.3	23.16	0	0	0
50-59	0	5	0	0	10	1	1	38.74	5.8	23.82	0	0	0
50-59	1	4	1	1	10	0	1	30.12	10.8	22.02	1	1	1
50-59	0	4	1	0	0	0	0	23.49	8.1	22.87	0	0	0
50-59	1	5	0	0	3	1	1	30.06	9.4	26.29	0	0	0
50-59	1	4	1	1	9	0	1	19.51	9.6	22.98	1	2	1
50-59	1	4	1	0	26	1	0	24.35	6.2	23.92	0	0	0
50-59	1	4	1	1	0	1	1	28.66	6.5	23.68	0	0	0
50-59	0	5	0	0	10	1	1	28.71	7.7	23.75	0	0	0
50-59	0	5	0	0	7	0	1	21.73	10.9	22.86	0	0	0
50-59	0	4	1	0	4	1	0	24.72	6.5	21.81	0	0	0
50-59	0	5	0	0	7	1	1	35.5	6.5	24.05	0	0	0
50-59	1	4	1	1	17	1	1	34.62	6.5	23.69	1	2	1
50-59	0	4	1	0	1	0	0	40.02	7.2	22.61	0	0	0
50-59	1	5	0	1	6	1	1	26.07	8.1	22.58	1	1	1
50-59	1	5	0	0	1	1	1	25.94	7.3	23.85	0	0	0
50-59	0	4	1	0	9	1	1	29.87	6.4	24.32	0	0	0
50-59	1	4	1	0	3	0	0	27.87	6.4	23.92	0	0	0
50-59	0	5	0	0	0	1	1	21.78	6.3	23.27	1	1	1
50-59	1	5	0	0	0	0	0	29.63	6.9	25.47	0	0	0
50-59	1	3	0	1	3	0	0	27.46	6	23.88	0	0	0
50-59	1	1	0	0	0	0	0	29.98	9.2	22.48	0	0	0
50-59	0	5	0	0	3	1	1	28.24	6.5	24.14	0	0	0
50-59	1	5	0	1	6	0	1	26.21	6.4	23.64	0	0	0
50-59	1	4	1	1	0	0	0	35.39	7.8	22.92	0	0	0
50-59	0	5	0	0	2	0	0	25.68	6.2	21.36	0	0	0
50-59	0	4	1	0	3	0	0	27.42	9.6	23.13	0	0	0
50-59	1	5	0	1	3	0	1	27.31	7.1	25.16	0	0	0
50-59	1	4	1	0	7	1	1	30.28	7.5	23.05	1	1	1
50-59	0	4	1	0	15	1	1	30.4	11	23.52	0	0	0
50-59	1	5	0	1	14	1	1	24.25	7	23.27	0	0	0
50-59	0	5	0	0	15	1	0	22.49	7.5	23.91	0	0	0
50-59	0	4	1	1	6	1	0	31.87	6.8	23.57	1	1	1
50-59	0	4	1	0	25	1	1	25.53	13.3	22.42	1	1	1
50-59	0	1	0	0	1	0	1	30.71	8	24.2	0	0	0
50-59	1	5	0	0	12	1	0	26.52	7.9	26.32	0	0	0
50-59	1	4	1	0	10	1	1	35	7	23.23	1	1	1
50-59	0	1	0	0	7	1	1	32.53	6.9	24.02	0	0	0
50-59	1	6	0	0	5	1	0	22.08	5.1	25.16	1	1	1
50-59	1	1	0	0	0	1	0	29.52	6.8	23.97	1	1	1
50-59	1	4	1	1	10	1	1	34.78	6.7	24.39	0	0	0
50-59	1	4	1	1	5	1	1	33.03	7.1	23.95	0	0	0
50-59	0	4	1	0	1	0	0	35.02	7.8	22.86	0	0	0
50-59	0	4	1	0	4	1	1	25.54	6.2	24.7	0	0	0
50-59	0	5	0	0	0	0	0	39.7	6.5	22.87	0	0	0
50-59	1	4	1	1	2	1	1	23.07	6.2	25.68	0	0	0
50-59	0	5	0	0	1	0	0	19.25	6.5	26.44	1	1	1
50-59	1	1	0	0	2	1	1	26	7.7	24.15	0	0	0
50-59	1	4	1	1	10	1	0	28.99	10.9	22.93	1	1	1
50-59	1	1	0	0	5	1	1	28.52	8.4	24.78	1	1	1
50-59	1	4	1	0	6	0	0	22.79	14.4	23.39	0	0	0
50-59	1	4	1	0	0	1	1	23.25	5.3	25.19	0	0	0
50-59	0	2	1	0	10	1	1	31.9	6.3	23.42	0	0	0
50-59	0	4	1	0	3	0	1	32.24	6.7	23.44	0	0	0
50-59	0	4	1	0	8	1	0	27.38	11.6	22.32	0	0	0
50-59	1	4	1	0	1	1	0	35.55	6.4	23.52	0	0	0
50-59	1	4	1	0	1	0	0	30.2	9.6	23.71	1	2	1
50-59	1	1	0	1	30	1	1	28.13	8.3	22.62	1	1	1
50-59	0	1	0	0	8	1	0	24.56	5.2	21.62	0	0	0
50-59	1	5	0	1	0	1	0	26.19	8.5	24.64	0	0	0
50-59	1	2	1	1	25	1	0	35.36	8.3	24.23	0	0	0
50-59	0	4	1	0	3	0	0	32.81	6.7	23.42	0	0	0
50-59	1	4	1	0	5	0	1	35.13	7.5	23.6	0	0	0
50-59	1	4	1	1	2	0	0	33.66	7.7	22.18	0	0	0
50-59	0	5	0	0	4	0	0	27.34	6.7	24.39	0	0	0
50-59	1	4	1	0	0	0	0	33.47	13.4	24.92	0	0	0
50-59	1	4	1	0	2	0	1	29.6	10.2	22.89	0	0	0
50-59	1	5	0	0	5	1	1	24.37	7.4	23.29	0	0	0
50-59	1	5	0	1	6	1	1	27.38	8.2	23.84	0	0	0
50-59	1	4	1	0	2	0	0	30.13	10.3	23.94	0	0	0
50-59	0	4	1	0	4	0	0	33.21	7.3	23.05	1	1	1
50-59	0	4	1	0	17	1	1	34.69	11	27	1	1	1
50-59	1	4	1	1	0	0	0	31.33	10.1	24.65	0	0	0
50-59	0	4	1	0	10	1	0	34.11	7.1	24.27	0	0	0
50-59	1	4	1	0	16	1	0	30.27	15.6	24.49	1	1	1
50-59	0	2	1	0	0	0	0	36.78	7.3	21.12	0	0	0
50-59	1	4	1	0	3	0	1	30.15	9.7	24.58	0	0	0
50-59	1	4	1	0	22	1	0	29.29	7.2	23.25	1	1	1
50-59	0	5	0	0	7	0	1	35.54	6.5	23.52	0	0	0
50-59	0	5	0	0	9	1	1	27.28	8.8	23.59	1	1	1
50-59	0	4	1	0	2	1	1	34.52	8.5	23.2	0	0	0
50-59	0	5	0	0	0	0	0	22.9	14.9	20.69	0	0	0
50-59	1	5	0	0	5	1	0	27.81	8.4	24.29	0	0	0
50-59	1	4	1	1	1	0	0	30.03	12.6	24.1	0	0	0
50-59	0	3	0	0	4	1	0	27.38	6.2	23.21	0	0	0
50-59	0	4	1	0	4	0	0	26.47	5.8	23.65	0	0	0
50-59	0	4	1	0	8	1	0	29.56	12.9	22.39	1	2	1
50-59	0	4	1	0	5	0	1	27.22	6.4	22.13	0	0	0
50-59	1	4	1	1	0	0	1	26.45	10.2	24.77	0	0	0
50-59	1	4	1	0	18	1	1	22.55	11.6	22.95	1	2	1
50-59	0	5	0	0	31	1	1	25.9	8.7	22.1	1	4	2
50-59	0	2	1	1	14	0	0	25.7	9.4	20.86	1	1	1
50-59	0	4	1	0	9	1	1	53.57	7.5	22.13	0	0	0
50-59	0	1	0	0	8	1	0	20.87	5.3	24.26	0	0	0
50-59	0	4	1	0	2	0	1	33.7	17	23.63	0	0	0
50-59	0	5	0	1	0	0	0	34.94	6.4	22.34	0	0	0
50-59	1	5	0	0	23	1	0	23.28	7.9	23.7	0	0	0
50-59	0	5	0	0	3	1	1	25.48	8.3	23.59	0	0	0
50-59	0	5	0	0	7	0	0	28.08	6.7	22.61	0	0	0
50-59	1	4	1	0	0	0	0	28.03	9.8	24.23	0	0	0
50-59	1	4	1	0	1	1	1	36.78	6.7	24.14	0	0	0
50-59	1	1	0	1	0	1	0	28.29	10.9	23.37	1	1	1
50-59	0	4	1	0	3	0	0	28.22	9	23.28	0	0	0
50-59	0	4	1	0	14	1	1	29.23	8.6	23.19	1	1	1
50-59	0	4	1	0	3	0	0	34.7	10.8	23.28	1	2	1
50-59	0	5	0	0	19	1	1	31.47	6.7	23.03	1	1	1
50-59	1	5	0	1	2	1	0	27.44	7.5	25.68	0	0	0
50-59	1	4	1	0	3	1	1	27.92	6.1	24.01	0	0	0
50-59	1	4	1	0	10	1	1	28.29	7.5	24.46	1	1	1
50-59	1	4	1	0	5	0	1	27.59	9	23.7	0	0	0
50-59	1	4	1	0	10	1	0	36.54	9.6	25.11	0	0	0
50-59	0	5	0	0	5	1	0	30.94	6.9	21.87	0	0	0
50-59	0	4	1	0	0	1	1	37.3	6.2	23.97	0	0	0
50-59	0	4	1	0	8	1	0	45.78	7.6	23.64	0	0	0
50-59	1	2	1	1	1	1	0	37.33	5.6	24.08	0	0	0
50-59	0	7	0	0	0	0	0	23.36	10.1	22.73	0	0	0
50-59	1	5	0	1	8	1	1	25.64	6.9	25.24	0	0	0
50-59	1	1	0	1	3	0	0	22.27	8.1	24.09	0	0	0
50-59	1	5	0	0	0	0	0	21.5	12.7	24.91	0	0	0
50-59	1	1	0	1	10	1	0	40.35	5.7	23.7	1	2	1
50-59	1	2	1	1	3	0	0	26.97	7.1	23.46	1	1	1
50-59	0	4	1	1	7	1	0	31.25	7.8	24.49	0	0	0
50-59	0	2	1	1	5	1	1	28.15	5.4	23.3	0	0	0
50-59	1	4	1	1	8	1	1	48.28	6.6	22.88	0	0	0
50-59	1	4	1	1	5	0	0	39.15	12.8	23.15	1	2	1
50-59	0	4	1	0	35	1	1	39.78	9	22.35	0	0	0
50-59	1	5	0	0	5	1	0	26.92	8.7	23.5	0	0	0
50-59	1	5	0	0	1	1	1	30.17	8.6	24.3	0	0	0
50-59	0	4	1	0	2	0	0	48.28	6.3	23.89	0	0	0
60-69	1	4	1	0	0	1	0	31.73	7	27.23	0	0	0
60-69	0	5	0	0	3	0	0	21.61	7.4	22.76	0	0	0
60-69	1	4	1	0	15	1	1	29.05	7.6	24.57	0	0	0
60-69	0	4	1	0	0	1	1	34.75	6.7	23.09	0	0	0
60-69	0	2	1	0	20	1	1	32.54	6.6	24.44	0	0	0
60-69	0	5	0	0	10	1	1	19.12	7.6	23.8	0	0	0
60-69	0	2	1	0	24	1	0	29.45	10	22.95	0	0	0
60-69	1	4	1	0	3	0	0	29.12	13.9	22.61	0	0	0
60-69	0	4	1	0	22	1	0	30.82	6.2	22.1	0	0	0
60-69	1	4	1	0	1	1	1	40.88	6.6	25.29	0	0	0
60-69	1	4	1	1	0	1	0	34.03	12.7	23.88	1	1	1
60-69	0	4	1	0	12	1	1	26.51	9.8	22.13	0	0	0
60-69	1	4	1	0	11	0	1	30.4	6.2	23.27	0	0	0
60-69	0	5	0	0	3	0	1	26.2	6	22.43	0	0	0
60-69	1	1	0	1	20	0	0	23.76	8.2	23.08	1	1	1
60-69	1	4	1	0	20	0	0	26.89	10.2	24.15	1	2	1
60-69	0	4	1	0	15	1	1	25.35	6.7	22.85	1	1	1
60-69	0	4	1	0	1	0	0	37.99	8.6	23.43	0	0	0
60-69	1	1	0	0	12	0	0	28.82	7.1	24.84	0	0	0
60-69	1	1	0	0	12	0	0	24.84	7	23.92	0	0	0
60-69	1	5	0	0	24	1	0	25.76	8.1	27.68	1	1	1
60-69	0	4	1	0	12	1	1	47.29	8.8	22.96	1	1	1
60-69	1	4	1	1	3	0	0	20.98	5.8	24.14	0	0	0
60-69	1	1	0	0	10	1	1	37.16	7.5	23.68	0	0	0
60-69	1	5	0	1	10	0	0	23.12	8.5	23.31	0	0	0
60-69	1	4	1	1	25	1	1	31.24	10.3	23.46	1	4	2
60-69	1	4	1	1	5	1	0	25.19	12.8	24.2	0	0	0
60-69	1	5	0	0	10	0	1	26.96	6.4	24.46	0	0	0
60-69	0	5	0	0	5	0	0	21.19	7.1	22.03	0	0	0
60-69	0	2	1	1	5	0	1	28.87	6.4	22.59	0	0	0
60-69	0	4	1	0	18	1	1	29.71	7.8	23.06	0	0	0
60-69	1	4	1	0	18	1	0	31.35	8.2	23.03	0	0	0
60-69	1	2	1	0	3	0	1	30.76	7.4	23.43	0	0	0
60-69	0	5	0	0	3	1	0	31.09	6.7	23.88	0	0	0
60-69	1	4	1	0	2	1	1	34.01	6.8	23.08	0	0	0
60-69	1	4	1	0	1	1	1	26.93	5.7	23.48	0	0	0
60-69	0	5	0	0	1	1	1	21.79	6.7	21.26	0	0	0
60-69	0	5	0	0	7	0	0	26.79	6.9	23.1	0	0	0
60-69	1	1	0	1	20	1	0	38	7.7	21.96	0	0	0
60-69	0	5	0	0	17	1	1	34	8	21.93	0	0	0
60-69	1	2	1	1	1	1	0	23.75	6.2	24	0	0	0
60-69	0	4	1	0	7	0	1	29.64	8.6	23.09	0	0	0
60-69	0	4	1	0	24	0	1	23.12	11	21.77	1	4	2
60-69	1	3	0	0	2	0	1	23.75	9.2	23.43	0	0	0
60-69	1	2	1	1	15	1	0	28.12	6.3	23.06	0	0	0
60-69	1	4	1	0	0	0	0	27.99	6.5	24.18	0	0	0
60-69	1	4	1	1	3	0	1	30.53	9.7	23.64	0	0	0
60-69	0	1	0	0	3	1	1	40.72	9.2	23.2	0	0	0
60-69	1	4	1	0	2	0	0	43.57	6.4	24.12	0	0	0
60-69	0	5	0	0	0	1	1	28.14	6	23.12	0	0	0
60-69	1	2	1	0	7	1	1	30.78	11.9	23.48	0	0	0
60-69	1	4	1	0	2	0	1	31.22	7.2	23.9	0	0	0
60-69	0	4	1	0	4	1	1	25.79	7.2	22.79	0	0	0
60-69	1	4	1	0	24	1	1	36.72	8.6	25.89	1	1	1
60-69	1	4	1	0	2	0	0	39.23	7.3	23.75	0	0	0
60-69	1	1	0	1	1	0	0	23.94	6	27.3	0	0	0
60-69	1	5	0	1	5	0	0	22.14	5.7	23.39	0	0	0
60-69	0	5	0	0	11	1	1	32.05	6.9	24.54	0	0	0
60-69	1	5	0	0	10	1	1	24.08	6.9	24.92	1	1	1
60-69	0	4	1	0	3	1	1	46.67	6.9	22.34	0	0	0
60-69	0	5	0	0	10	1	1	24.84	7.5	23.23	0	0	0
60-69	1	1	0	1	15	1	1	27.31	12.8	25.02	1	2	1
60-69	1	4	1	0	4	0	1	29.37	7.8	23.51	0	0	0
60-69	0	5	0	0	2	1	1	27.33	6.9	22.05	0	0	0
60-69	0	4	1	0	18	1	1	31.13	9.1	23.14	0	0	0
60-69	1	4	1	0	2	0	0	28.85	12.2	24.99	0	0	0
60-69	1	1	0	0	20	1	1	32.89	10.3	23.3	1	1	1
60-69	0	4	1	0	11	0	1	25.85	11.4	22.21	1	1	1
60-69	1	4	1	0	11	1	1	38.43	7	23.48	0	0	0
60-69	1	2	1	1	20	1	0	41.89	11.8	24.2	1	1	1
60-69	1	4	1	0	6	0	1	21.48	11.7	24.29	0	0	0
60-69	1	4	1	1	3	0	0	28.98	6.1	24.29	1	1	1
60-69	1	4	1	1	18	1	1	23.77	11.2	23.52	1	1	1
60-69	0	4	1	0	3	1	0	28.86	8.1	23.37	0	0	0
60-69	1	1	0	0	11	0	0	23.15	12.7	25.06	1	1	1
60-69	1	4	1	0	35	1	1	27.73	6.1	22.55	0	0	0
60-69	0	4	1	0	2	0	0	24.73	6.7	22.2	0	0	0
60-69	1	5	0	1	5	1	1	26.77	6.2	24.17	1	1	1
60-69	0	4	1	0	1	0	1	41.62	6.6	23.88	0	0	0
60-69	1	5	0	1	15	1	1	36.58	8.9	24.03	0	0	0
60-69	1	5	0	0	12	1	0	25.15	13.6	23.98	1	1	1
60-69	0	4	1	0	6	1	0	56.32	9.5	21.28	0	0	0
60-69	0	4	1	1	5	0	0	43.14	8.5	22.4	1	1	1
60-69	0	4	1	0	13	0	1	24.1	10.6	25.1	0	0	0
60-69	0	5	0	0	3	1	1	29.28	6.4	22.7	0	0	0
60-69	0	5	0	0	11	1	1	21.8	6.8	23.11	0	0	0
60-69	1	4	1	1	2	0	0	39.15	10.2	23.94	1	2	1
60-69	0	4	1	0	1	0	0	32.73	6.2	23.63	0	0	0
60-69	0	4	1	0	2	0	0	29.56	6.6	23.17	1	1	1
60-69	1	5	0	0	1	1	0	29.5	6.7	23.84	0	0	0
60-69	1	2	1	0	0	0	0	32.72	6.3	24.28	0	0	0
60-69	1	5	0	0	9	0	0	24.09	5.2	24.28	0	0	0
60-69	1	4	1	1	9	1	1	37.74	6	22.51	1	4	2
60-69	0	5	0	0	15	1	0	30.5	8.3	22.57	0	0	0
60-69	1	4	1	0	5	1	0	55.2	12.6	25.92	0	0	0
60-69	0	4	1	0	1	0	0	24.97	6.1	24.92	0	0	0
60-69	1	5	0	1	14	1	0	25.5	6.8	23.84	0	0	0
60-69	1	3	0	0	5	0	0	27.27	9.4	22.84	0	0	0
60-69	1	3	0	1	10	0	0	27.78	7.2	23.55	0	0	0
60-69	0	5	0	0	5	0	1	30.3	6.7	22.86	0	0	0
60-69	0	1	0	0	4	1	1	24.73	6	21.87	1	1	1
60-69	1	2	1	0	1	1	1	27.78	5.9	22.74	0	0	0
60-69	1	4	1	0	5	0	1	27.78	8.2	24.18	0	0	0
60-69	0	4	1	0	6	0	1	30.3	7.3	23.05	0	0	0
60-69	0	4	1	0	6	1	0	24.73	7.3	23.88	0	0	0
60-69	0	5	0	0	1	1	0	28.84	6.6	22.46	0	0	0
60-69	0	5	0	0	1	1	0	27.58	7.9	21.84	0	0	0
60-69	0	5	0	0	11	1	0	30.3	6.7	23.61	0	0	0
60-69	1	4	1	1	8	1	1	27.78	12.8	22.94	0	0	0
60-69	0	4	1	0	21	1	1	30.3	6.5	23.63	0	0	0
60-69	0	4	1	0	3	1	0	24.73	7.1	24.35	0	0	0
60-69	0	5	0	0	3	1	0	27.78	7.4	24.01	0	0	0
60-69	0	2	1	1	9	1	0	30.3	5.6	22.95	0	0	0
60-69	0	5	0	0	3	0	0	28.84	6.5	22.93	0	0	0
60-69	1	4	1	0	2	1	0	29.56	5.7	24.98	1	1	1
60-69	0	4	1	1	3	1	1	30.3	7.7	22.36	0	0	0
60-69	0	4	1	0	5	1	1	24.73	5.4	23.21	0	0	0
60-69	0	5	0	0	12	1	1	28.84	10	23.09	1	2	1
60-69	1	4	1	0	1	0	0	32.13	6.3	23.22	0	0	0
60-69	0	2	1	0	19	1	0	27.88	6.5	25.29	0	0	0
60-69	1	1	0	1	6	1	1	30.43	9.3	23.52	0	0	0
60-69	1	4	1	0	8	1	0	31.95	8.4	23.86	0	0	0
60-69	0	4	1	0	6	1	0	30.59	6.6	22.95	0	0	0
60-69	0	4	1	0	4	1	1	35.7	6.6	22.99	0	0	0
60-69	0	4	1	0	4	1	0	45.48	8.2	23.21	0	0	0
60-69	0	4	1	0	3	0	0	28.1	9.1	22.88	0	0	0
60-69	0	2	1	0	4	1	0	40.13	7.6	22.9	0	0	0
60-69	1	4	1	1	1	1	0	30.15	5.8	24.4	0	0	0
60-69	0	5	0	0	2	0	0	26.24	5.8	23.06	0	0	0
60-69	0	4	1	0	1	1	0	24.8	9.1	23.16	1	2	1
60-69	0	1	0	0	31	0	1	26.88	8	23.79	1	1	1
60-69	0	4	1	0	19	0	0	43.34	9.1	22.77	0	0	0
60-69	1	1	0	0	6	1	1	51.12	7.4	25.57	0	0	0
60-69	1	5	0	1	0	0	0	24.78	12.03	24.06	0	0	0
60-69	0	4	1	0	7	0	0	35.48	7.7	22.41	0	0	0
60-69	1	3	0	0	10	1	0	27	7.1	23.76	1	1	1
60-69	0	4	1	0	11	0	0	18.78	8.2	24.1	1	1	1
60-69	0	4	1	1	2	0	0	38.22	8.7	22.93	0	0	0
60-69	1	4	1	0	27	1	0	31.05	7.9	23.62	1	2	1
60-69	1	1	0	1	1	0	0	26.65	5.9	23.5	1	1	1
60-69	1	1	0	1	5	0	1	28.58	6.4	24.02	0	0	0
60-69	1	4	1	0	21	0	0	24.74	7.8	24.18	1	2	1
60-69	1	5	0	0	0	0	0	22.27	6.7	26.61	0	0	0
60-69	1	5	0	0	3	1	0	32.78	6.4	22.97	0	0	0
60-69	1	4	1	1	12	1	0	39.24	10	24.25	0	0	0
60-69	0	4	1	0	2	0	0	30.72	6.4	23.25	0	0	0
60-69	0	6	0	0	2	0	0	33.8	8.6	22.96	0	0	0
60-69	1	1	0	0	9	1	0	39.44	7.1	26.5	1	1	1
60-69	0	4	1	0	12	0	0	28.54	6.6	24.1	0	0	0
60-69	1	1	0	1	1	1	0	33	10.1	23.82	0	0	0
60-69	1	1	0	0	1	0	0	30.93	10.1	23.86	0	0	0
60-69	0	5	0	0	5	0	1	22.9	6.7	24.32	0	0	0
60-69	1	4	1	0	1	0	0	26.43	7.1	22.98	0	0	0
60-69	1	4	1	1	10	1	0	31.62	5.8	24.5	0	0	0
60-69	0	1	0	1	2	0	1	22.32	6.2	22.4	0	0	0
60-69	1	2	1	0	14	1	0	37.13	5.9	24.87	1	1	1
60-69	0	4	1	0	3	0	0	30.72	7	24.27	0	0	0
60-69	0	4	1	0	5	0	0	29.72	5.9	23.13	0	0	0
60-69	0	4	1	0	1	0	0	31.18	6.9	22.58	0	0	0
60-69	1	2	1	0	10	1	0	31.24	7.2	24.08	1	1	1
60-69	1	2	1	1	22	1	0	33.77	5.7	24.41	0	0	0
60-69	1	2	1	0	1	0	0	31.44	7.6	24.09	0	0	0
60-69	1	1	0	1	10	1	0	21.42	4.5	27.39	0	0	0
60-69	1	4	1	1	13	0	0	26.8	10.8	22.69	0	0	0
60-69	0	5	0	0	2	1	0	33.26	6.8	24.59	0	0	0
60-69	1	4	1	0	12	0	0	27.41	9.9	24.26	1	3	2
60-69	0	4	1	0	12	1	1	28.85	8.5	22.96	1	3	2
60-69	0	2	1	0	20	1	1	31.93	8	23.29	1	1	1
60-69	0	4	1	1	24	1	1	31.91	8.1	23.8	0	0	0
60-69	0	4	1	0	5	0	1	35.45	5.7	22.17	0	0	0
60-69	1	2	1	0	7	1	0	17.9	8	23.41	0	0	0
60-69	0	4	1	1	5	1	1	17.9	6.2	22.36	0	0	0
60-69	1	4	1	0	6	1	0	17.9	6.5	23.48	0	0	0
60-69	0	4	1	0	9	1	0	33.36	6.3	21.78	0	0	0
60-69	1	2	1	0	7	1	0	29.97	8.6	23.59	0	0	0
60-69	0	4	1	0	10	1	0	28.94	6.8	23.37	0	0	0
60-69	0	4	1	0	2	0	0	33.36	5.9	23.84	0	0	0
60-69	1	4	1	0	11	1	1	17.9	11.3	23.19	0	0	0
60-69	0	5	0	0	3	1	1	33.36	5.5	23.27	0	0	0
60-69	1	4	1	0	23	1	0	27.12	8.4	22.49	1	4	2
60-69	1	7	0	0	2	0	0	45.37	7.5	24.88	1	3	2
60-69	1	4	1	0	10	0	0	24.72	6.5	23.83	1	1	1
60-69	0	5	0	0	4	1	1	26.02	5.8	24.85	0	0	0
60-69	1	4	1	1	4	0	1	29.01	5.7	24.2	0	0	0
60-69	0	4	1	0	1	0	0	43.78	6.5	22.89	0	0	0
60-69	1	1	0	1	10	0	1	30.79	7.7	23.62	1	1	1
60-69	0	4	1	0	1	1	1	38.47	6.3	23.15	0	0	0
60-69	0	5	0	0	6	1	1	22.25	8.1	24.09	1	1	1
60-69	1	4	1	0	0	0	0	32.11	7	23.99	0	0	0
60-69	1	4	1	0	9	1	0	27.7	6.5	22.21	0	0	0
60-69	0	4	1	0	3	1	1	33.44	7	23.54	0	0	0
60-69	1	2	1	0	20	1	1	30.66	5.5	24.02	0	0	0
60-69	0	4	1	0	15	0	0	31.05	7.6	21.97	1	2	1
60-69	1	4	1	0	6	1	0	34.92	7.3	22.99	0	0	0
60-69	0	2	1	1	20	1	1	49.96	20.96	23.89	0	0	0
60-69	0	4	1	0	1	1	1	28.49	13.7	21.86	0	0	0
60-69	1	4	1	0	9	0	0	32.78	7	24.99	0	0	0
60-69	1	4	1	0	2	1	1	31.14	5.5	24.05	0	0	0
60-69	1	4	1	0	0	0	0	30.41	11.7	25.58	0	0	0
60-69	1	4	1	1	12	1	1	26.54	10	22.63	1	2	1
60-69	0	4	1	1	10	0	1	27.7	8.3	22.1	0	0	0
60-69	0	5	0	0	4	0	0	35.42	6.5	23.48	0	0	0
60-69	0	4	1	0	3	0	1	30.61	12	22.74	0	0	0
60-69	1	4	1	0	15	1	1	26.85	5.2	24.09	0	0	0
60-69	1	4	1	0	0	1	0	31.91	6.4	24.71	0	0	0
60-69	1	4	1	0	1	0	0	30.79	11.3	24.09	0	0	0
60-69	1	4	1	1	6	0	0	30.38	6.2	21.88	0	0	0
60-69	1	5	0	1	3	1	1	34.92	7.8	23.08	1	1	1
60-69	0	4	1	0	10	1	1	34.92	8.6	23.15	1	1	1
60-69	1	4	1	0	6	0	1	30.14	7.8	25.11	0	0	0
60-69	0	5	0	0	4	1	1	25.95	5.9	24.37	0	0	0
60-69	1	4	1	0	9	1	1	41.49	8.1	22.77	1	1	1
60-69	1	4	1	1	8	1	1	28.96	11	23.64	1	1	1
60-69	0	4	1	0	1	0	1	34.92	6.5	22.79	0	0	0
60-69	0	2	1	1	6	1	0	29.91	6.9	24.84	0	0	0
60-69	1	2	1	1	1	1	0	38.93	6.6	25.21	0	0	0
60-69	1	4	1	1	8	0	0	30.27	7.8	23.74	0	0	0
60-69	1	4	1	0	23	1	1	30.27	7.2	23.83	1	1	1
60-69	0	5	0	0	11	1	1	39.82	11.4	23.24	1	3	2
60-69	1	5	0	0	3	1	0	20.43	6.2	23.79	0	0	0
60-69	0	5	0	0	3	0	0	23.25	11.1	21.58	0	0	0
60-69	1	7	0	1	20	1	1	26.44	6	24	0	0	0
60-69	1	4	1	0	1	1	1	29.68	7	26.89	1	1	1
60-69	0	4	1	0	5	0	1	29.21	6.2	21.62	0	0	0
60-69	1	3	0	1	3	1	0	29.6	7	23.4	0	0	0
60-69	0	1	0	1	4	0	0	24.82	5.4	27.31	0	0	0
60-69	1	1	0	1	1	0	0	42.54	6.9	23.32	0	0	0
60-69	1	4	1	1	1	1	0	29.6	7.2	23.61	0	0	0
60-69	1	4	1	0	5	0	0	29.6	14.7	22.28	1	1	1
60-69	0	1	0	0	6	1	1	33.07	6.9	22.28	0	0	0
60-69	1	1	0	1	20	1	1	24.81	8.9	25.28	1	1	1
60-69	0	4	1	0	9	1	0	34.7	7.7	24.52	1	1	1
60-69	1	4	1	0	0	0	0	30.5	12.5	23.51	0	0	0
60-69	0	2	1	1	0	1	0	42.2	5.6	22.79	0	0	0
60-69	0	4	1	0	2	0	0	46.16	5.9	23.32	0	0	0
60-69	0	4	1	1	3	0	0	28.38	6.6	22.89	1	1	1
60-69	1	5	0	0	1	1	0	29.09	7.5	25.39	1	2	1
60-69	1	4	1	1	3	1	0	22.66	6	23.08	0	0	0
60-69	1	4	1	0	6	1	0	51.58	8	23.69	0	0	0
60-69	1	4	1	0	6	1	1	40.01	9.3	24.4	1	1	1
60-69	1	4	1	0	8	1	1	25.42	6.4	23.67	0	0	0
60-69	0	4	1	0	6	0	0	29.87	9.5	23.23	0	0	0
60-69	0	2	1	1	2	1	0	28.51	5.7	22.8	0	0	0
60-69	0	4	1	0	1	0	1	37.31	10.2	22.89	0	0	0
60-69	1	4	1	0	28	1	1	30.66	7.7	22.74	1	4	2
60-69	0	4	1	0	3	1	0	30.46	6.5	21.92	0	0	0
60-69	0	5	0	0	10	0	0	21.8	7.3	22.68	0	0	0
60-69	1	5	0	0	2	1	1	23.68	7.2	24.01	0	0	0
60-69	1	2	1	1	6	1	1	32.74	6.1	24.74	0	0	0
60-69	1	5	0	0	20	0	0	24.21	6.5	23.81	1	1	1
60-69	1	2	1	0	4	1	1	22.86	6.3	23.96	0	0	0
60-69	1	4	1	0	12	1	0	29.44	6.6	23.44	0	0	0
60-69	1	4	1	0	3	0	0	43.8	9.8	25.32	0	0	0
60-69	0	4	1	0	9	0	0	39.15	8.8	22.71	0	0	0
60-69	0	3	0	0	4	1	1	29.11	6.9	27.9	0	0	0
60-69	1	4	1	1	1	0	0	33.81	10	24.61	0	0	0
60-69	1	4	1	0	1	0	0	31.79	10.1	24.64	1	1	1
60-69	0	4	1	0	1	1	1	40.11	7.6	22.57	0	0	0
60-69	1	4	1	0	15	1	1	34.09	11.3	22.64	0	0	0
60-69	1	1	0	0	1	0	0	25.27	7.4	24.08	0	0	0
60-69	0	1	0	1	17	0	0	25.12	6.9	23.39	0	0	0
60-69	0	5	0	0	2	1	0	35.71	6.8	22.38	0	0	0
60-69	0	4	1	0	20	0	1	23.43	8.6	23.52	1	1	1
60-69	0	4	1	0	10	1	1	24.22	11.7	22.21	1	2	1
60-69	1	4	1	0	4	0	0	35.71	14.1	23.14	0	0	0
60-69	1	4	1	0	8	1	1	35.71	6.4	23.66	0	0	0
60-69	1	5	0	0	1	0	0	23.43	9.1	26.06	0	0	0
60-69	1	4	1	1	0	0	0	24.22	9.8	23.6	0	0	0
60-69	0	5	0	0	4	1	1	25.47	7.1	24.96	0	0	0
60-69	1	5	0	1	10	1	1	24.42	8.6	24.27	1	2	1
60-69	1	2	1	1	1	1	0	37.8	7.1	24.47	1	2	1
60-69	1	4	1	0	2	0	0	23.43	8.6	24.25	0	0	0
60-69	0	1	0	0	20	1	1	35.71	7.8	22.13	0	0	0
60-69	0	5	0	0	1	1	1	23.43	5.3	22.83	0	0	0
60-69	0	4	1	1	2	0	1	24.22	7.5	24	0	0	0
60-69	1	1	0	0	10	1	1	33.8	8.1	24.11	0	0	0
60-69	0	5	0	0	1	1	1	23.04	6.4	22.02	0	0	0
60-69	1	4	1	0	1	1	1	24.22	7.1	22.79	0	0	0
60-69	1	4	1	0	0	1	1	35.71	12.8	23.91	0	0	0
60-69	1	5	0	1	20	1	0	23.43	7.5	22.88	0	0	0
60-69	0	4	1	0	1	0	1	24.22	6	24.65	0	0	0
60-69	0	4	1	0	16	1	1	28.49	9	22.19	1	1	1
60-69	0	4	1	0	5	1	0	26.46	12.4	22.65	1	3	2
60-69	0	7	0	1	17	1	0	75.52	10.2	23.35	0	0	0
60-69	1	4	1	0	5	0	0	25.22	7.2	23.03	1	1	1
60-69	0	5	0	0	30	0	0	26.79	7.5	23.06	0	0	0
60-69	1	1	0	0	2	1	1	25.13	6.9	25.38	0	0	0
60-69	0	5	0	0	6	1	1	19.99	6.5	22.24	0	0	0
60-69	1	4	1	0	4	0	1	28.31	7.9	23.16	0	0	0
60-69	0	5	0	0	20	1	1	23.47	8.2	21.53	1	1	1
60-69	0	7	0	0	5	1	1	37.22	9.8	23.37	1	1	1
60-69	1	5	0	1	14	1	0	33.96	7	23.17	0	0	0
60-69	0	4	1	0	9	1	1	27.18	7.3	22.85	0	0	0
60-69	0	4	1	0	6	1	1	34.74	6.3	21.95	0	0	0
60-69	1	4	1	0	16	1	1	28.92	9.3	22.87	1	4	2
60-69	0	2	1	1	16	1	1	30.56	6.4	23.59	0	0	0
60-69	1	4	1	1	3	1	1	37.6	8.2	22.7	0	0	0
60-69	1	4	1	1	1	0	0	34.85	8.9	24.09	0	0	0
60-69	1	3	0	1	1	0	0	24.4	7.2	24.63	0	0	0
60-69	0	2	1	1	10	1	0	40.14	7.5	22.93	0	0	0
60-69	1	4	1	1	0	0	1	28.06	7.1	25.34	0	0	0
60-69	1	4	1	0	31	0	0	34.46	8.4	23.14	1	1	1
60-69	0	5	0	0	2	1	1	25.43	6.4	22.71	0	0	0
60-69	1	4	1	0	8	0	1	28.87	9.9	24.74	1	1	1
60-69	1	4	1	0	4	0	0	27.96	6.4	23.39	0	0	0
60-69	0	4	1	0	5	1	1	26.79	8	22.55	1	1	1
60-69	0	1	0	0	17	1	1	26.79	6.3	22.34	0	0	0
60-69	1	5	0	0	5	1	0	21.86	6.8	24.31	0	0	0
60-69	0	4	1	0	2	1	1	35.69	6.5	28.74	0	0	0
60-69	1	4	1	1	2	0	1	32.72	7.2	24.62	0	0	0
60-69	0	4	1	0	10	1	0	36.26	8.7	22.41	1	1	1
60-69	0	7	0	0	25	0	0	33.68	7.5	23.99	1	2	1
60-69	1	4	1	0	4	0	0	29.45	7.4	21.42	0	0	0
60-69	0	4	1	0	14	1	0	31.87	13.1	24.14	0	0	0
60-69	0	5	0	0	11	1	1	22.76	6.4	23	0	0	0
60-69	1	4	1	1	1	1	1	31.47	6.8	23.5	0	0	0
60-69	0	5	0	0	3	0	0	18.34	6.4	22.4	0	0	0
60-69	0	5	0	0	15	1	0	23.04	6.3	23.91	0	0	0
60-69	0	5	0	0	4	0	1	19.92	9	22.55	1	3	2
60-69	1	4	1	0	0	0	0	23.4	8.2	23.36	0	0	0
60-69	0	4	1	1	20	1	1	31.57	6.9	23.65	0	0	0
60-69	1	4	1	0	14	0	0	29.4	6.1	24.35	0	0	0
60-69	0	5	0	0	1	1	1	27.4	7.9	22.21	0	0	0
60-69	0	5	0	0	11	1	1	27.73	8.6	23.29	1	3	2
60-69	1	4	1	0	4	1	1	44.41	6.1	25.36	0	0	0
60-69	0	4	1	0	15	0	1	39.23	8.8	23.16	1	1	1
60-69	1	2	1	1	0	0	0	36.89	14	23.77	0	0	0
60-69	1	5	0	1	1	1	0	27.96	7.1	26.81	0	0	0
60-69	1	5	0	0	17	0	1	29.66	8.6	22.51	1	3	2
60-69	0	5	0	0	10	1	0	29.32	7.9	23.06	0	0	0
60-69	0	4	1	0	5	0	0	30.43	11.1	22.84	0	0	0
60-69	1	4	1	0	4	1	0	27.99	7.6	24	1	2	1
60-69	1	5	0	0	9	1	0	26.88	7.7	23.11	1	1	1
60-69	1	1	0	1	10	1	1	34.34	6.1	24.07	0	0	0
60-69	1	4	1	1	8	1	0	28.94	9.2	23.24	1	1	1
60-69	0	2	1	0	5	1	0	60.83	6.8	22.99	0	0	0
60-69	0	4	1	0	4	0	0	34.04	12.6	23.45	1	1	1
60-69	1	2	1	1	10	0	1	23.38	12.1	23.8	1	2	1
60-69	0	2	1	0	8	1	0	33.2	5.8	23.79	1	1	1
60-69	0	5	0	0	10	1	0	25.77	6.6	21.1	1	1	1
60-69	0	4	1	0	1	0	0	27	7.4	23.19	0	0	0
60-69	1	4	1	0	2	0	0	29.72	6.2	22.14	0	0	0
60-69	0	2	1	0	40	1	1	28.79	8.6	22.86	1	2	1
60-69	1	4	1	0	10	1	0	30.98	11.3	23.24	0	0	0
60-69	1	5	0	1	4	1	1	27.58	6.3	24.44	0	0	0
60-69	1	5	0	0	2	0	0	28.14	7	23.24	0	0	0
60-69	0	4	1	0	2	1	0	28.32	6.1	22.46	0	0	0
60-69	0	4	1	1	4	1	0	30.38	8.9	24.17	0	0	0
60-69	0	4	1	0	2	0	0	28.98	11.1	23.36	1	1	1
60-69	1	4	1	1	14	1	0	45.91	6	23.93	0	0	0
60-69	1	4	1	1	4	1	1	27.19	6.8	23.86	0	0	0
60-69	0	4	1	0	0	0	0	24.02	7.4	22.72	0	0	0
60-69	1	4	1	0	4	0	1	29.05	7	22.34	0	0	0
60-69	1	4	1	1	8	1	1	25.43	6.1	23.28	0	0	0
60-69	1	2	1	0	15	1	1	41.29	6.8	23.33	0	0	0
60-69	1	4	1	0	6	1	1	26	12	23.96	1	2	1
60-69	0	5	0	0	1	1	0	29.57	6.5	23.29	0	0	0
60-69	0	5	0	0	5	1	1	25.83	7.4	24.39	0	0	0
60-69	0	5	0	0	11	0	1	24.44	7.1	22.37	0	0	0
60-69	1	5	0	0	10	0	1	24.31	6.9	22.78	0	0	0
60-69	1	1	0	1	10	1	1	23.3	6.1	24.5	0	0	0
60-69	0	4	1	0	1	0	0	35.65	6.4	21.87	0	0	0
60-69	1	4	1	0	3	1	1	34.72	13.1	22.56	1	2	1
60-69	1	5	0	1	3	0	0	22.91	6.3	24.59	0	0	0
60-69	1	4	1	1	2	0	0	43.06	11.9	23.14	0	0	0
60-69	1	4	1	0	1	0	0	30.06	6.6	23.02	0	0	0
60-69	1	4	1	0	5	0	0	26.6	8.2	22.95	0	0	0
60-69	0	4	1	0	3	1	1	32.41	6.2	23.44	0	0	0
60-69	1	4	1	0	2	1	0	31.08	7.4	24.11	0	0	0
60-69	0	3	0	0	2	1	1	36.8	8	24.59	0	0	0
60-69	1	1	0	0	10	1	0	21.45	8.7	23.6	1	2	1
60-69	1	3	0	0	0	1	1	23.95	13.7	23.97	0	0	0
60-69	1	4	1	1	1	1	1	24	5.7	23.42	0	0	0
60-69	0	4	1	0	8	1	1	35.04	6.2	23.93	0	0	0
60-69	1	4	1	1	4	1	0	23.69	7.4	25.78	0	0	0
60-69	0	4	1	1	35	0	0	52.69	8.4	23.64	1	1	1
60-69	0	5	0	1	10	1	1	29.15	10.2	23.53	0	0	0
60-69	0	4	1	0	22	0	1	30.02	7.5	22.65	0	0	0
60-69	1	4	1	1	6	0	1	32.38	9.9	22.44	0	0	0
60-69	1	4	1	0	11	0	1	46.28	6.1	25.98	0	0	0
60-69	1	2	1	0	1	0	1	41.95	5.7	23.98	0	0	0
60-69	0	4	1	0	10	0	0	36.66	8.8	21.64	1	1	1
60-69	1	5	0	1	3	1	1	22.42	6	24.03	1	1	1
60-69	1	1	0	0	6	0	0	56.87	10.2	26.1	0	0	0
60-69	0	4	1	0	12	1	0	26.52	6.5	21.06	1	2	1
60-69	1	4	1	0	7	1	1	32.05	8.8	23.3	1	1	1
60-69	1	1	0	1	0	1	1	21.64	6.7	23.74	0	0	0
60-69	1	4	1	1	1	0	1	37.76	6.1	24.33	0	0	0
60-69	1	1	0	1	15	1	0	22.68	5.8	24.44	0	0	0
60-69	1	4	1	0	0	1	1	30.62	6.8	23.03	1	1	1
60-69	1	3	0	1	10	1	1	25.5	8.2	23.68	0	0	0
60-69	1	5	0	1	8	0	0	24.88	11.1	23.94	1	1	1
60-69	1	2	1	1	22	1	0	36.34	7.3	23.93	1	1	1
60-69	0	4	1	0	4	1	0	28.92	6.4	24	0	0	0
60-69	1	4	1	0	4	0	1	26.05	6.1	27.09	0	0	0
60-69	0	5	0	0	3	1	1	21.2	7.2	22.59	0	0	0
60-69	1	4	1	0	1	0	1	28.92	11.5	24.62	0	0	0
60-69	1	4	1	1	28	0	0	24.74	7.7	24.79	0	0	0
60-69	1	4	1	0	5	0	0	26.52	4.1	24.03	1	2	1
60-69	1	2	1	1	12	1	1	24.22	6.7	23.21	0	0	0
60-69	0	5	0	0	5	1	1	25.03	11.2	22.94	1	1	1
60-69	1	2	1	1	20	1	0	26.92	6.3	25.72	0	0	0
60-69	0	5	0	0	1	1	0	28.96	6.5	24.55	0	0	0
60-69	0	5	0	1	9	1	1	26.96	6.6	24.09	0	0	0
60-69	0	5	0	0	0	0	1	24.36	6.5	20.92	0	0	0
60-69	1	4	1	1	3	1	0	32.37	7.6	23.15	0	0	0
60-69	0	4	1	0	20	1	0	31.44	9.2	22.32	0	0	0
60-69	0	4	1	0	10	1	0	27.15	7	22.39	0	0	0
60-69	0	4	1	0	3	1	0	36.21	6.2	22.31	0	0	0
60-69	1	4	1	0	8	1	1	32.76	15.8	23.83	1	1	1
60-69	1	4	1	0	1	1	1	34.94	9.2	25.28	0	0	0
60-69	1	2	1	1	10	1	1	24.49	7.3	23.42	0	0	0
60-69	1	1	0	0	28	0	0	19.24	9	23.02	0	0	0
60-69	1	4	1	0	1	0	0	40.18	15.2	23.81	0	0	0
60-69	0	4	1	0	4	0	0	25.75	7.4	21.85	1	1	1
60-69	0	5	0	0	30	1	0	21.2	7.1	22.55	0	0	0
60-69	1	1	0	0	14	0	0	31.92	5.7	24.41	0	0	0
60-69	0	4	1	0	0	1	1	31.94	10.4	22.08	0	0	0
60-69	0	2	1	1	2	0	0	24.59	7	22.83	0	0	0
60-69	1	5	0	1	0	0	1	25.69	6.4	23.77	1	1	1
60-69	0	4	1	0	4	0	1	38.39	6.2	23.86	0	0	0
60-69	1	4	1	0	1	0	0	54.95	7	23.25	0	0	0
60-69	1	4	1	1	9	0	1	20.9	10.3	22.4	1	2	1
60-69	1	1	0	1	12	1	1	27.65	6.4	22.81	1	1	1
60-69	1	4	1	1	0	1	0	47.23	7.5	24.46	0	0	0
60-69	1	2	1	1	10	1	1	25.25	10.1	24.94	0	0	0
60-69	1	3	0	0	19	1	0	33.12	11.7	23.97	1	2	1
60-69	1	1	0	1	2	1	0	49.19	7.7	25.01	0	0	0
60-69	0	4	1	0	4	1	1	22.43	6.7	22.22	0	0	0
60-69	0	5	0	0	22	1	1	29.33	7.1	24.66	1	1	1
60-69	1	5	0	0	11	1	0	24.2	6.7	22.81	0	0	0
60-69	1	4	1	0	1	0	0	29.64	5.6	22.95	0	0	0
60-69	1	4	1	0	0	0	1	34.09	9.7	23.74	1	1	1
60-69	0	5	0	0	20	1	0	28.67	9.4	23.11	1	1	1
60-69	1	5	0	0	1	1	1	29.05	5.4	24.7	0	0	0
60-69	0	4	1	0	10	1	1	29.33	7.1	23.04	0	0	0
60-69	0	4	1	0	1	1	1	29.33	7.1	22.88	0	0	0
60-69	1	4	1	0	8	1	0	31.36	5.6	22.64	0	0	0
60-69	1	5	0	1	20	1	0	24.74	7.6	23.31	0	0	0
60-69	0	4	1	0	4	1	1	24.77	7.2	22.12	0	0	0
60-69	0	4	1	0	11	1	1	27.41	6	23.19	1	2	1
60-69	0	4	1	0	2	1	0	25.6	7.9	22.23	1	1	1
60-69	1	2	1	0	9	1	1	24.41	10.9	24.89	1	2	1
60-69	1	1	0	1	10	0	0	25.69	9.2	23.82	0	0	0
60-69	1	2	1	0	1	1	0	51.08	5.6	23.53	0	0	0
60-69	1	4	1	1	14	1	0	27.95	8.7	22.99	0	0	0
60-69	1	5	0	1	0	0	0	60.44	9.5	24.49	0	0	0
60-69	0	1	0	0	0	1	0	34.09	6.5	23.86	0	0	0
60-69	0	4	1	0	2	1	0	42.47	6.4	23.79	0	0	0
60-69	1	4	1	1	1	0	0	32.38	7	22.77	0	0	0
60-69	0	4	1	0	11	1	1	26.06	9.4	23.14	0	0	0
60-69	1	4	1	0	5	0	1	32.38	10.7	22.95	0	0	0
60-69	0	4	1	0	5	0	0	32.38	20.38	24.54	0	0	0
60-69	1	1	0	1	15	1	1	36.66	7.4	24.42	1	1	1
60-69	1	2	1	0	1	1	1	41.98	5.9	23.99	0	0	0
60-69	1	4	1	0	0	1	1	31.63	5.4	24.2	0	0	0
60-69	1	3	0	1	3	0	0	33.62	12.6	22.2	0	0	0
60-69	0	4	1	0	19	1	1	30.62	6	23.42	1	1	1
60-69	0	5	0	0	5	0	0	33.68	6.4	22.73	0	0	0
60-69	0	4	1	0	10	1	1	32.61	9.6	22.82	0	0	0
60-69	0	5	0	1	1	1	0	26.66	6.3	21.82	0	0	0
60-69	0	4	1	0	13	0	0	26.79	6.5	22.54	0	0	0
60-69	0	1	0	1	20	1	0	32.61	5.8	22.44	0	0	0
60-69	0	4	1	0	7	1	1	24.71	10.7	23.11	0	0	0
60-69	0	1	0	1	1	0	1	36.06	6.2	23.51	1	1	1
60-69	0	4	1	0	9	1	0	31	7.5	22.6	0	0	0
60-69	0	4	1	1	2	1	0	43.82	6.9	23.72	1	1	1
60-69	1	5	0	1	20	1	1	28.49	7	24.93	0	0	0
60-69	0	5	0	0	1	0	1	22.21	6.5	23.86	0	0	0
60-69	0	5	0	0	20	1	1	21.4	8.3	22.6	1	1	1
60-69	0	5	0	1	4	0	1	26.44	6.7	23.74	0	0	0
60-69	0	5	0	1	17	0	1	31.28	7.9	23.72	0	0	0
60-69	1	2	1	1	1	1	0	49.19	14.4	23.94	0	0	0
60-69	0	1	0	1	0	1	1	24.66	5.3	22.66	0	0	0
60-69	0	5	0	0	0	0	1	17.75	7.7	24.06	0	0	0
60-69	0	1	0	0	8	0	0	37.02	5.6	23.93	0	0	0
60-69	0	4	1	0	14	0	0	37.6	10.4	22.64	1	1	1
60-69	0	5	0	1	7	1	1	27.01	7.7	23.11	0	0	0
60-69	1	4	1	0	0	1	0	28.81	9.6	23.67	0	0	0
60-69	1	4	1	1	6	1	0	31.93	11.2	23.93	0	0	0
60-69	1	5	0	0	1	1	0	24.54	5.8	24.2	0	0	0
60-69	1	2	1	1	0	1	1	26.05	6.1	21.72	0	0	0
60-69	1	4	1	0	16	1	1	35.78	9.3	22.81	1	1	1
60-69	0	4	1	0	10	1	1	39.13	10.8	24.54	0	0	0
60-69	1	4	1	1	1	0	1	32.23	9.2	25.06	0	0	0
60-69	1	5	0	0	0	1	1	45.11	5.9	23.04	0	0	0
60-69	0	4	1	0	3	1	0	29.04	6.9	22.79	1	1	1
60-69	1	5	0	1	3	1	1	24.49	6.9	22.99	0	0	0
60-69	0	1	0	0	1	0	0	31.24	9.2	22.84	0	0	0
60-69	0	4	1	0	2	1	1	35.69	9.7	22.31	1	2	1
60-69	0	4	1	0	5	1	1	29.36	5.5	22.94	0	0	0
60-69	0	4	1	0	1	1	0	32.53	14	22.1	0	0	0
60-69	0	4	1	0	1	1	0	35.38	6.4	24.44	0	0	0
60-69	1	2	1	1	6	1	1	26.4	8	24.47	0	0	0
60-69	0	5	0	0	7	1	1	22.6	8.9	22.94	1	1	1
60-69	0	4	1	0	15	1	0	38.3	11.6	23.59	1	1	1
60-69	1	1	0	1	0	1	1	28.28	6.7	23.43	0	0	0
60-69	1	4	1	0	0	0	0	25.58	13.1	24.32	1	1	1
60-69	1	5	0	1	5	0	0	22.75	10.8	23.48	1	2	1
60-69	1	4	1	0	20	1	0	26.76	5.9	27.1	0	0	0
60-69	1	4	1	1	6	1	1	27.23	6.2	23.75	0	0	0
60-69	1	2	1	1	2	1	0	29.82	8.1	22.86	0	0	0
60-69	1	3	0	1	7	1	0	29.56	7.1	22.87	1	3	2
60-69	0	4	1	0	24	1	1	32.09	8.5	22.04	0	0	0
60-69	0	4	1	1	1	1	1	27.1	7	23.16	0	0	0
60-69	0	1	0	0	54	0	0	21.4	8	22.85	1	4	2
60-69	1	1	0	0	1	1	1	26.09	7	24.02	0	0	0
60-69	0	4	1	0	5	0	0	28.85	7.4	22.71	1	1	1
60-69	1	5	0	1	3	1	1	28.49	7.6	24.7	0	0	0
60-69	1	2	1	0	5	1	1	31.09	7.4	24.49	0	0	0
60-69	1	5	0	0	7	1	0	30.41	7.4	24.46	0	0	0
60-69	0	4	1	0	2	0	0	20.81	5.6	22.18	0	0	0
60-69	1	4	1	0	0	1	0	30.44	6.1	23.57	0	0	0
60-69	1	4	1	0	9	0	0	32.27	6.8	23.48	1	1	1
60-69	1	3	0	0	10	0	0	26	8.4	24.35	0	0	0
60-69	0	4	1	1	3	0	0	33.3	9.4	26.71	0	0	0
60-69	0	4	1	0	25	1	0	29.73	6.4	23.75	0	0	0
60-69	1	1	0	1	0	0	1	42.26	8.7	24.03	0	0	0
60-69	0	4	1	0	6	0	0	39.42	6.3	24.36	1	1	1
60-69	0	4	1	0	2	0	0	35.86	9.6	22.88	0	0	0
60-69	0	4	1	0	1	1	0	30.96	6.5	23.83	0	0	0
60-69	0	5	0	0	3	1	0	27.2	8.4	24.54	1	1	1
60-69	1	5	0	0	4	1	0	24.61	5.9	24.45	1	1	1
60-69	1	5	0	0	3	1	0	32.28	5.6	28.41	0	0	0
60-69	1	5	0	1	1	1	0	22.25	6.5	24.07	0	0	0
60-69	1	4	1	1	0	1	1	29.64	7.1	23.9	0	0	0
60-69	0	5	0	0	12	1	1	24.29	5.6	22.98	0	0	0
60-69	1	4	1	1	6	1	0	26.58	10	24.02	0	0	0
60-69	0	5	0	1	11	1	1	36.05	7.4	23.56	1	1	1
60-69	0	4	1	0	9	1	1	30.02	6.5	23.12	0	0	0
60-69	0	5	0	0	1	1	0	25.9	6.6	23.21	1	1	1
60-69	0	4	1	0	13	1	1	29.21	6.6	22	0	0	0
60-69	1	5	0	1	5	1	1	20.34	6.4	23.64	0	0	0
60-69	1	2	1	1	1	1	1	42.26	8.1	23.54	0	0	0
60-69	1	4	1	1	14	0	0	39.42	11.8	23.29	0	0	0
60-69	1	4	1	1	6	1	1	35.86	6.8	24	0	0	0
60-69	0	4	1	0	6	1	1	39.42	5.2	22.03	0	0	0
60-69	1	3	0	1	4	1	1	35.86	6.9	24.94	0	0	0
60-69	0	3	0	0	21	1	1	35.86	7.4	22.77	0	0	0
60-69	1	5	0	0	2	0	0	28.49	9	23.49	0	0	0
60-69	0	5	0	0	0	0	0	35.86	6.1	23.9	0	0	0
60-69	1	4	1	0	10	1	1	35.86	12.5	23.11	0	0	0
60-69	0	4	1	0	0	0	0	35.86	7.7	22.87	0	0	0
60-69	0	4	1	0	5	1	0	34.23	6.9	23.36	0	0	0
60-69	1	1	0	1	11	0	0	23.54	6.5	23.28	0	0	0
60-69	0	4	1	0	2	0	0	37.23	11.1	23.27	0	0	0
60-69	1	1	0	1	1	0	0	20.9	8.6	25.62	1	2	1
60-69	0	2	1	1	3	0	1	42.77	11.1	25.82	0	0	0
60-69	0	3	0	0	17	1	1	28.33	7.7	22.04	1	1	1
60-69	1	2	1	0	0	1	0	42.64	6.6	24.05	0	0	0
60-69	1	4	1	0	2	0	0	62.39	6.4	23.73	0	0	0
60-69	1	5	0	0	3	1	0	30.19	6.8	23.44	0	0	0
60-69	0	5	0	0	2	1	1	30.95	8.4	25.08	0	0	0
60-69	0	1	0	1	5	1	1	34.86	6.8	24.74	0	0	0
60-69	0	5	0	0	4	1	0	23.52	6.7	23.31	0	0	0
70-79	0	5	0	0	0	1	0	34.74	6.6	23.2	0	0	0
70-79	0	4	1	0	5	1	1	27.58	10.7	22.97	0	0	0
70-79	1	1	0	0	35	0	0	32.76	13.5	24.27	1	1	1
70-79	1	4	1	0	0	0	0	32.59	11.6	24.83	0	0	0
70-79	0	5	0	0	5	1	0	33.08	8.3	22.63	0	0	0
70-79	1	4	1	0	11	0	1	32.66	13	24.12	0	0	0
70-79	0	4	1	0	15	1	1	25.84	8	22.56	0	0	0
70-79	0	4	1	0	20	1	1	30.97	11.7	22.78	0	0	0
70-79	1	1	0	1	0	1	0	27.24	7.6	23.85	1	1	1
70-79	1	1	0	0	10	0	0	27.68	5.8	23.78	0	0	0
70-79	1	4	1	0	19	0	0	25.72	15.3	24.52	1	4	2
70-79	1	5	0	1	10	1	1	18.79	14.4	23.14	1	2	1
70-79	0	2	1	0	5	0	1	49.4	9	22.98	0	0	0
70-79	1	4	1	1	10	0	0	24.42	7.4	23.56	1	2	1
70-79	0	4	1	0	10	0	0	30.31	5.8	22.9	1	4	2
70-79	0	1	0	0	7	0	0	28.51	7.9	21.01	0	0	0
70-79	1	5	0	1	0	0	1	20.12	7.2	23.52	0	0	0
70-79	1	4	1	0	4	1	1	34.77	11.2	23.82	0	0	0
70-79	1	5	0	0	0	0	1	24.1	6.4	23.82	0	0	0
70-79	0	4	1	0	4	0	1	27.9	6.2	23.26	0	0	0
70-79	0	1	0	0	1	1	1	22.27	7.1	21.36	0	0	0
70-79	1	1	0	1	0	0	1	32.23	6.5	22.43	0	0	0
70-79	0	4	1	0	3	0	0	30.53	6.7	23.34	0	0	0
70-79	1	1	0	0	21	1	1	29.53	9.8	21.84	1	2	1
70-79	1	4	1	0	6	1	1	27.55	6.8	22.62	1	1	1
70-79	1	1	0	1	1	0	1	26.59	6.6	25.56	0	0	0
70-79	1	4	1	0	0	1	1	32.76	13.5	22.76	1	1	1
70-79	1	5	0	0	16	1	1	25.54	9.8	23.93	0	0	0
70-79	0	5	0	0	7	1	1	27.89	7.6	23.5	1	1	1
70-79	0	5	0	0	1	0	0	28.69	8	23.42	0	0	0
70-79	0	5	0	0	9	1	1	29.58	6.5	22.16	0	0	0
70-79	1	1	0	1	0	0	0	32.74	6.4	24.58	0	0	0
70-79	0	5	0	0	13	1	0	28.9	7.3	24.53	1	1	1
70-79	0	4	1	0	10	0	0	24.53	7.4	22.06	0	0	0
70-79	1	1	0	0	2	1	1	29.8	7.9	25.1	0	0	0
70-79	1	4	1	0	5	1	1	29.58	6.5	26.65	0	0	0
70-79	0	4	1	0	0	1	0	29.58	6.5	23.04	0	0	0
70-79	1	4	1	0	5	0	0	24.8	10.5	23.28	1	3	2
70-79	0	4	1	1	30	1	1	20.37	14.3	22.9	1	4	2
70-79	0	5	0	0	11	1	0	33.96	6.8	23.77	0	0	0
70-79	1	5	0	0	7	0	1	21.71	9.4	24.44	0	0	0
70-79	1	5	0	0	2	0	0	34.09	6.5	22.83	1	1	1
70-79	1	4	1	0	3	0	0	21.71	8.8	25.37	0	0	0
70-79	1	5	0	0	0	1	1	34.09	8.4	23.29	0	0	0
70-79	1	1	0	1	6	1	1	27.21	5.9	23.73	0	0	0
70-79	0	4	1	0	0	1	0	43.26	6.5	22.82	0	0	0
70-79	1	4	1	0	1	1	0	25.19	18.2	23.39	0	0	0
70-79	1	5	0	0	5	1	0	34.09	9.8	24.24	0	0	0
70-79	0	5	0	0	10	0	0	34.09	7.3	25.95	0	0	0
70-79	0	1	0	0	0	1	0	32.34	7.1	22.68	0	0	0
70-79	0	5	0	0	18	1	1	26.07	6.8	23.3	0	0	0
70-79	0	2	1	1	14	1	1	35.54	6.4	23.53	0	0	0
70-79	0	1	0	0	12	1	0	26.74	6.3	25.1	0	0	0
70-79	1	4	1	0	0	1	0	31.24	5.4	22.07	0	0	0
70-79	1	4	1	1	13	0	0	25.92	6.7	24.55	1	2	1
70-79	0	4	1	0	23	0	1	22.48	7.4	21.87	1	1	1
70-79	1	5	0	0	13	0	1	24.16	7.1	23.08	0	0	0
70-79	1	4	1	0	23	1	0	33.95	11	24.4	1	1	1
70-79	0	5	0	0	0	0	0	23.72	7.1	23.52	0	0	0
70-79	1	5	0	0	5	1	1	26.3	11.4	23.3	0	0	0
70-79	1	4	1	0	0	0	0	37.01	10.9	23.66	0	0	0
70-79	1	5	0	1	7	0	0	37.42	8.7	24.18	0	0	0
70-79	1	2	1	1	3	0	0	26.05	6.4	24.04	0	0	0
70-79	0	4	1	0	0	0	0	28.54	8.8	23.31	0	0	0
70-79	1	4	1	0	4	1	1	47.1	7.2	24.07	1	1	1
70-79	1	4	1	0	0	0	0	27.07	9.6	23.63	0	0	0
70-79	0	4	1	0	0	1	1	27.65	6.6	23.38	0	0	0
70-79	0	4	1	0	4	0	0	35.28	14.2	22.49	0	0	0
70-79	0	5	0	0	3	0	1	19.7	6	23.35	0	0	0
70-79	0	4	1	0	14	0	0	23.47	6.8	22.3	1	3	2
70-79	1	2	1	1	6	1	1	31.53	4.7	24.07	0	0	0
70-79	0	5	0	0	17	0	0	39.39	6.7	24.64	0	0	0
70-79	1	5	0	1	1	1	0	30.88	8.7	23.55	1	1	1
70-79	0	5	0	0	0	1	0	36.05	6.5	22.64	0	0	0
70-79	1	4	1	0	0	0	0	30.34	7	22.74	1	1	1
70-79	1	4	1	1	2	0	1	32.05	8.9	23.85	0	0	0
70-79	1	4	1	0	0	0	0	29.75	8.7	23.13	0	0	0
70-79	0	5	0	0	9	1	1	27.54	8.7	24.19	1	4	2
70-79	1	5	0	0	2	1	0	48.55	15.1	25.97	0	0	0
70-79	0	5	0	0	15	1	1	28.84	6	22	0	0	0
70-79	1	4	1	0	9	1	1	46.84	10.9	24.41	0	0	0
70-79	0	5	0	0	24	1	1	27.55	6.7	22.98	1	1	1
70-79	1	4	1	1	15	1	1	24.71	10.2	23.82	1	2	1
70-79	0	4	1	0	7	1	1	27.21	6	24.08	0	0	0
70-79	0	4	1	1	0	0	0	31.75	7.1	23.53	0	0	0
70-79	1	4	1	0	3	0	0	30.63	12.5	23.4	0	0	0
70-79	1	2	1	1	25	1	1	29.83	13.3	22.66	1	1	1
70-79	1	4	1	1	30	0	1	25.51	11	23.66	1	1	1
70-79	0	5	0	0	15	0	0	23.03	7.6	23.6	0	0	0
70-79	1	4	1	0	1	1	1	26.64	10.8	23.09	0	0	0
70-79	0	4	1	0	29	0	0	34.36	13.3	23.98	1	2	1
70-79	0	4	1	0	0	0	0	37.37	7.4	22.07	0	0	0
70-79	1	4	1	0	10	1	0	35.1	7.2	23.95	1	2	1
70-79	0	1	0	0	14	1	1	25.93	7.6	23.38	0	0	0
70-79	0	5	0	0	3	1	1	21.66	6.7	21.99	0	0	0
70-79	0	5	0	0	5	1	1	41.96	7.7	22.29	0	0	0
70-79	0	5	0	0	15	1	1	41.96	6.9	23.55	0	0	0
70-79	0	5	0	0	3	0	1	24.04	5.7	23.33	0	0	0
70-79	0	4	1	1	4	1	0	22.62	6.1	22.45	0	0	0
70-79	1	5	0	1	10	1	1	25.87	8.8	23.74	0	0	0
70-79	1	3	0	1	5	0	0	26.47	4.9	22.98	0	0	0
70-79	1	4	1	1	10	0	0	24.56	11	23.52	1	1	1
70-79	1	4	1	1	3	1	0	35.49	6.1	24.66	0	0	0
70-79	0	5	0	0	6	1	1	25.79	7.5	23.33	0	0	0
70-79	0	5	0	0	5	1	1	22.16	7.9	22.46	1	2	1
70-79	1	4	1	0	0	0	1	31.74	7.2	23.48	0	0	0
70-79	1	2	1	0	10	1	1	35.09	9.3	24.24	0	0	0
70-79	0	4	1	0	6	0	0	24.37	5.7	21.81	0	0	0
70-79	1	4	1	1	4	0	0	26.71	12.5	23.21	0	0	0
70-79	0	4	1	0	6	1	0	26.58	6.9	22.71	1	1	1
70-79	0	7	0	0	21	1	1	31.19	11.1	22.66	1	1	1
70-79	1	3	0	0	1	1	0	35.51	12.2	23.53	0	0	0
70-79	1	3	0	1	1	0	1	25.69	8.7	22.86	0	0	0
70-79	1	5	0	0	0	1	1	35.29	7	23.72	0	0	0
70-79	1	4	1	0	5	1	1	25.49	9.6	23.8	0	0	0
70-79	0	4	1	0	2	0	1	39.59	6.1	23.1	0	0	0
70-79	0	5	0	0	16	1	1	22.58	6.5	23.57	0	0	0
70-79	0	4	1	0	10	0	0	34.3	7.7	23.63	0	0	0
70-79	0	4	1	1	2	1	1	33.06	5.6	24.66	0	0	0
70-79	0	4	1	0	16	1	1	39.32	10.8	23.08	1	2	1
70-79	1	4	1	0	1	0	0	28.54	9.2	23.7	0	0	0
70-79	0	4	1	0	10	0	1	24.13	11.4	22.16	1	2	1
70-79	0	4	1	0	10	1	1	24.83	8.7	23.86	1	1	1
70-79	0	4	1	0	9	1	1	33.53	8.6	22.89	0	0	0
70-79	1	2	1	0	8	1	0	41.46	6.8	24.52	0	0	0
70-79	0	4	1	0	14	0	1	24.13	11.6	22.39	0	0	0
70-79	1	4	1	0	1	1	1	37	5.6	23.9	0	0	0
70-79	0	4	1	0	2	1	1	36.14	6.5	22.52	0	0	0
70-79	0	5	0	0	2	1	0	21.27	6.1	22.68	0	0	0
70-79	0	5	0	0	0	0	0	25.65	6.7	22.36	0	0	0
70-79	0	4	1	0	2	0	0	35.51	12.7	23.55	0	0	0
70-79	1	4	1	0	7	1	0	35.57	7.3	25.24	0	0	0
70-79	0	5	0	0	0	1	1	21.58	7.2	25.3	0	0	0
70-79	0	5	0	0	6	0	0	23.41	12.7	21.99	1	3	2
70-79	1	5	0	1	7	1	1	21.28	5.8	23.27	0	0	0
70-79	1	4	1	0	4	1	1	44.61	7.6	23.35	0	0	0
70-79	1	4	1	0	20	0	1	28.11	8.5	23.38	1	2	1
70-79	1	5	0	1	3	1	0	30.54	7.9	23	0	0	0
70-79	1	4	1	0	0	1	1	26.91	7.5	24.87	0	0	0
70-79	1	2	1	1	5	1	0	53.7	6.1	24.25	0	0	0
70-79	0	4	1	0	1	1	1	38.41	5.9	22.8	0	0	0
70-79	0	4	1	0	7	0	1	26.76	6.9	23.08	0	0	0
70-79	1	4	1	0	7	1	1	26.76	7.2	24.12	0	0	0
70-79	0	5	0	0	19	1	1	26.76	7.2	22.3	0	0	0
70-79	1	2	1	1	1	0	0	26.32	6	26.53	1	1	1
70-79	1	4	1	0	15	1	1	47.76	8	22.83	0	0	0
70-79	1	3	0	1	5	0	0	36.34	8	24.66	0	0	0
70-79	1	2	1	1	1	0	0	35	6.7	22.97	0	0	0
70-79	0	5	0	0	0	1	1	27.61	6.6	22.16	0	0	0
70-79	1	1	0	1	10	1	0	40.11	7.4	24.35	0	0	0
70-79	1	3	0	0	1	0	0	29.93	7.9	22.9	0	0	0
70-79	1	2	1	1	1	0	0	23.65	6.7	24.57	0	0	0
70-79	0	4	1	0	10	0	0	21.86	6.5	23	0	0	0
70-79	0	5	0	0	5	0	0	25.06	9.2	21.53	0	0	0
70-79	0	4	1	0	26	1	0	24.72	8.3	21.2	1	2	1
70-79	1	4	1	0	10	1	0	26.82	9.9	23.62	0	0	0
70-79	1	4	1	0	3	1	1	35.22	6.4	22.79	0	0	0
70-79	0	4	1	0	5	1	0	43.27	11.3	23.02	0	0	0
70-79	1	5	0	1	1	1	1	35.04	6.2	22.48	0	0	0
70-79	1	4	1	0	7	0	0	23.59	10.8	23.47	0	0	0
70-79	0	2	1	0	7	1	1	35.01	6	21.09	0	0	0
70-79	1	4	1	0	16	1	1	24.4	5.3	25.11	1	1	1
70-79	1	3	0	0	7	0	0	35.1	7.4	23.32	1	1	1
70-79	1	4	1	1	5	0	1	26.78	5.8	23.84	0	0	0
70-79	1	4	1	0	1	0	0	29.57	8.2	23.2	0	0	0
70-79	0	5	0	0	3	0	1	21.28	7.1	25.31	0	0	0
70-79	0	3	0	0	3	1	0	34.56	7.6	24.41	0	0	0
70-79	1	4	1	0	7	0	0	28.98	9.9	24.57	0	0	0
70-79	1	4	1	1	0	1	1	37.95	7.2	23.98	0	0	0
70-79	0	2	1	0	4	1	1	30.56	6.7	24.24	0	0	0
70-79	0	5	0	0	4	1	1	24.27	5.9	23.71	1	1	1
70-79	0	4	1	1	1	0	0	28.91	6.7	22.49	0	0	0
70-79	1	4	1	0	6	0	1	30.4	10.9	23.72	0	0	0
70-79	0	5	0	0	3	0	1	23.36	7.5	23.76	1	1	1
70-79	0	4	1	0	1	0	0	47.33	5	23.99	0	0	0
70-79	0	4	1	0	28	0	0	35.32	7.3	22.53	1	2	1
70-79	1	1	0	0	4	1	0	23.62	10.9	24.67	0	0	0
70-79	1	5	0	1	9	0	0	26.71	6.3	23.5	0	0	0
70-79	1	5	0	1	3	1	1	24.56	6.5	23.89	1	1	1
70-79	1	5	0	1	4	1	1	38.66	5.8	25.2	0	0	0
70-79	1	4	1	1	15	0	0	31.7	8.2	23.83	0	0	0
70-79	1	5	0	0	4	1	0	26.69	6.4	23.83	0	0	0
70-79	1	4	1	1	16	1	1	31.44	13.9	23.97	1	3	2
70-79	0	4	1	0	40	0	1	26.21	8.1	22.29	0	0	0
70-79	0	4	1	0	5	0	0	26.66	6.5	22.77	0	0	0
70-79	1	4	1	0	10	0	0	28.13	14	23.22	1	1	1
70-79	1	4	1	0	18	0	0	28.26	9.5	22.9	1	1	1
70-79	0	5	0	0	18	1	1	28.87	7.6	23.08	0	0	0
70-79	1	4	1	0	5	0	0	25.66	5.2	23.42	0	0	0
70-79	0	4	1	0	5	0	1	32.49	8.1	22.42	0	0	0
70-79	0	4	1	1	10	1	1	28.79	10.8	26.16	0	0	0
70-79	0	3	0	1	13	0	0	28.9	5.6	23.71	0	0	0
70-79	0	5	0	0	2	0	0	20.41	6.7	21.58	0	0	0
70-79	0	5	0	1	8	0	0	35.11	6.4	24.04	0	0	0
70-79	1	3	0	1	1	1	1	35.31	14.2	25.77	0	0	0
70-79	0	4	1	0	1	0	0	29.86	10.5	22.02	1	3	2
70-79	0	3	0	1	5	1	1	28.63	6.8	23.61	0	0	0
70-79	0	3	0	0	1	0	1	28.4	6	23.17	0	0	0
70-79	1	2	1	1	5	0	0	22.32	5.2	23.26	0	0	0
70-79	1	5	0	1	1	1	1	33.95	7	22.78	0	0	0
70-79	0	4	1	0	0	1	1	27.65	5.5	22.97	0	0	0
70-79	1	4	1	1	15	1	1	25.65	6.5	23.33	0	0	0
70-79	0	4	1	0	9	1	1	32.15	6.6	24.28	0	0	0
70-79	1	4	1	0	1	0	0	32.41	10.8	24.36	0	0	0
70-79	1	4	1	0	3	0	0	27.62	6.5	24.87	0	0	0
70-79	1	4	1	0	0	1	0	42.65	6.7	22.25	0	0	0
70-79	0	4	1	0	3	0	0	41.13	5.4	22.18	0	0	0
70-79	1	4	1	0	1	1	1	25.67	7.1	24.76	0	0	0
70-79	0	5	0	0	1	0	0	22.92	6.8	23.64	0	0	0
70-79	1	1	0	1	2	0	0	27.12	4.7	24.02	0	0	0
70-79	0	5	0	0	4	0	1	31.52	6.3	23.15	0	0	0
70-79	1	4	1	0	4	0	0	27.66	15.8	24.34	0	0	0
70-79	1	4	1	0	12	1	0	38.87	6.6	23.51	0	0	0
70-79	0	4	1	0	5	0	0	31	8.9	22.47	0	0	0
70-79	0	4	1	0	5	1	0	26.47	5.5	24.1	1	1	1
70-79	1	4	1	0	1	0	0	33.8	11.4	23.06	1	1	1
70-79	0	2	1	1	1	1	1	38.82	11.2	22.13	0	0	0
70-79	1	2	1	1	20	1	1	30.77	6.7	23.82	1	1	1
70-79	1	5	0	0	20	0	0	27.6	12.9	24.26	1	2	1
70-79	1	5	0	0	20	1	1	27.62	8	24.08	1	1	1
70-79	1	4	1	0	4	0	0	32.35	15.2	23.74	0	0	0
70-79	0	4	1	0	3	1	0	51.01	6.5	24.52	0	0	0
70-79	1	4	1	0	3	1	1	31.88	5.7	23.54	0	0	0
70-79	0	5	0	0	6	1	0	26.61	7.1	22.81	0	0	0
70-79	0	5	0	0	5	1	1	32.65	7.8	22.45	0	0	0
70-79	1	4	1	1	12	1	1	29.81	7.8	24.66	0	0	0
70-79	0	4	1	0	15	0	0	26.02	6.4	22.85	1	1	1
70-79	0	2	1	0	1	0	0	46.22	10.1	23.02	0	0	0
70-79	1	4	1	0	4	0	0	25.97	5.8	23.59	0	0	0
70-79	0	4	1	0	4	0	0	28.91	7	20.76	0	0	0
70-79	0	5	0	0	20	1	1	30.4	8.1	22.5	1	2	1
70-79	0	5	0	0	12	1	1	24.46	7.4	22.77	0	0	0
70-79	0	4	1	0	1	0	0	28.68	6.6	22.12	0	0	0
70-79	0	4	1	1	10	1	0	36.29	6.6	21.36	0	0	0
70-79	0	4	1	0	1	1	1	29.51	7.2	23.19	0	0	0
70-79	1	4	1	0	4	0	0	23.78	8.3	27.12	1	2	1
70-79	1	3	0	1	5	1	1	36.11	10.2	23.87	0	0	0
70-79	0	4	1	0	5	0	1	42.37	6.9	23.4	0	0	0
80-89	0	4	1	0	40	1	1	39.6	6.9	21.5	1	1	1
80-89	0	5	0	0	15	1	0	33.82	6.6	22.48	1	1	1
80-89	1	4	1	1	10	1	0	26.85	5.6	23.22	0	0	0
80-89	1	4	1	1	0	0	0	37.57	6.8	24.5	1	1	1
80-89	0	4	1	0	19	1	0	29.29	7.4	23.78	0	0	0
80-89	1	4	1	1	0	1	0	24.05	7.4	23.19	0	0	0
80-89	0	3	0	0	5	0	1	26.94	6.7	23.93	0	0	0
80-89	0	4	1	0	18	0	0	32.01	6.5	23.19	0	0	0
80-89	0	4	1	0	1	0	0	22.39	6.4	23.81	0	0	0
80-89	0	4	1	0	0	0	0	35.11	6.8	23.75	0	0	0
80-89	1	2	1	1	8	0	0	29.8	10.4	24.69	0	0	0
80-89	1	1	0	1	10	1	1	30.04	11	22.73	1	1	1
80-89	0	4	1	0	0	1	1	45.46	6.5	22.16	0	0	0
80-89	1	5	0	0	1	1	1	30.6	6.9	24.75	0	0	0
80-89	0	5	0	0	1	0	1	44.35	6.7	22.9	0	0	0
80-89	0	4	1	0	1	0	0	21.86	6.5	23.78	0	0	0
80-89	0	4	1	0	6	0	0	43.9	7.4	22.74	0	0	0
80-89	0	1	0	1	6	1	1	40.24	6.2	23.26	0	0	0
80-89	0	4	1	0	10	0	1	32.37	7.5	23.65	0	0	0
80-89	0	4	1	0	16	1	1	30.23	7.3	22.7	0	0	0
80-89	0	4	1	0	4	1	1	29.27	7.2	22.27	0	0	0
80-89	0	4	1	0	6	1	0	31.74	9.8	22.87	1	2	1
80-89	1	4	1	1	8	1	1	20.63	5.4	22.69	0	0	0
80-89	0	4	1	0	5	0	0	37.36	13.4	22.64	0	0	0
80-89	0	4	1	0	18	1	1	31.91	11.7	22.22	1	1	1
80-89	0	4	1	0	15	1	1	28.18	8.9	22.13	1	2	1
80-89	1	4	1	0	4	1	1	48.62	10.2	24.03	1	2	1
80-89	0	5	0	0	29	1	0	23.81	8.1	26.39	0	0	0
80-89	0	5	0	0	15	1	0	38.01	11	22.42	1	2	1
80-89	0	1	0	0	1	1	1	38.14	6.8	24.15	0	0	0
80-89	1	2	1	0	12	1	1	19.52	10.8	22.63	1	2	1
80-89	1	5	0	1	4	0	0	26.36	9.9	22.63	0	0	0
80-89	1	4	1	0	7	1	1	29.21	7.4	22.98	0	0	0
80-89	1	4	1	1	0	0	0	28.25	12.4	23.79	0	0	0

## Sheet: Dictionary
Age Range (years)
Sex	0 = female, 1 = male
Race	White or Caucasian = 1
	Black or African American = 2
	Other race = 3
	Hispanic = 4
	Asian = 5
	American Indian/Alaskan Native = 6
	Native Hawaiian/Pacific Islander = 7
RaceGroup	0 = others, 1 = Black or Hispanic
PastSmoker	0 = no, 1 = yes
Duration (years)	Duration of diabetes mellitus
HTN	0 = no, 1 = yes
HLD	0 = no, 1 = yes
BMI
HbA1c (%)	Last HbA1c level
ALmm (mm)	Axial length measured in mm
DR	Presence of diabetic retinopathy, 0 = no, 1 = yes
DRSeverity	Severity of diabetic retinopathy, 0 = no DR, 1 = mild NPDR, 2 = moderate NPDR, 3 = severe NPDR, 4 = PDR
DRGroup	Diabetic retinopathy study group, 0 = no DR, 1 = mild to moderate NPDR, 2 = severe NPDR to PDR
